# Supplementary material for: A longitudinal study of the development of the saliva microbiome in infants 2 days to 5 years compared to the microbiome in adolescents
Source: Sci Rep. 2020 Jun 15;10:9629. doi: 10.1038/s41598-020-66658-7 (PMC7295743; doi:10.1038/s41598-020-66658-7)
Supplement: Supplementary file 1 — Supplementary information. [file 41598_2020_66658_MOESM1_ESM.xlsx]

## Sheet: Supplementary information
Supplementary information
Salivary microbiota transformation from 2 days to 18 years of age using 16S ribosomal RNA gene sequencing
Pernilla Lif Holgerson, Anders Esberg, Andreas Sjödin, Christina E. West, Ingegerd Johansson
Study subjects
The caregivers for 210 healthy, infants born after a full-time pregnancy, consented to participate in the study, but for 3 infants the first swabbing could not be adequately done leaving 207 included infants. Saliva swab sampling was done when the child was 2 days, 3 and 18 months and 3 and 5 years old. Sampling at 3 and 18 months took place at the Clinic of Pediatric dentistry and at 3 and 5 yea…
Oral sample collection
For the infants, two saliva-swab samples were collected by rolling sterile cotton swabs multiple times in the mouth. Both cotton swabs were immediately placed in 150µL Tris-EDTA-buffer (pH 8.0) and removed after gentle swirling for 4-5 seconds. Then the tubes were put on ice and transported to the laboratory within two hours for storage at -80°C. For the young adults, chewing stimulated saliva wa…
Results
Sequencing results
In total, 41 375 151 sequences passed denoising and removal of potential chimera with 28 544 434 of these belonging to the 749 child samples with a mean (95% CI limits) of 38 110 (36 502, 39 718) and min, max of 4 984, 138 916 sequences per sample. Corresponding data for the young adults were a mean (95% CI limits) of 73 318 (7 441, 75 195) and min, max of 38 344, 103 903 sequences per sample. To…

## Sheet: Figure S1
Figure S1: Study flow chart.

## Sheet: Figure S2
Figure S2. Linear discriminant analysis effect size (LEfSe) of bacterial taxa between different age points. Cladogram generated by LEfSe indicating differences at phylum, class, family and genus levels between the different age points; (A) 2 days versus 3 months, (B) 3 months versus 18 months, (C) 18 months versus 3 years, and (D) 3 years versus 5 years. The circles represent increasing phylogene…

## Sheet: Table S1
Table S1. Bacterial species prevalence and relative abundance in saliva microbiota by age. Detection prevalence (% carrier) and mean relative abundance (% of all reads) for 484 species/phylotypes are presented for healthy new born to preschool children and young adults. All were free from antibiotics for at least 3 months before sampling. Data are for 924 saliva samples collected when the partici…
	Prevalence (% carrier) in 2-days to 18-year old participants							Relative abundance (%) in 2-days to 18 -year old participants
	2 days	3 months	18 months	3 years	5 years	18 years		2 days	3 months	18 months	3 years	5 years	18 years
Species/phylotype	n=206	n=155	n=132	n=140	n=116	n=175		n=206	n=155	n=132	n=140	n=116	n=175
Abiotrophia defectiva	0.485437	0.645161	93.9394	81.4286	86.2069	60		0.002139	0.000642	0.753931	0.264618	0.144795	0.190062
Absconditabacteria (SR1) [G-1]] bacterium HMT 345				3.57143	5.17241	39.4286					0.003687	0.001224	0.046768
Absconditabacteria (SR1) [G-1] bacterium HMT 874	0.485437	0.645161	28.7879	14.2857	19.8276	29.7143		0.000113	0.000293	0.030122	0.01256	0.006179	0.019083
Absconditabacteria (SR1) [G-1] bacterium HMT 875		0.645161	23.4848	22.1429	40.5172	46.2857			0.000132	0.023391	0.041612	0.04938	0.184162
Acinetobacter johnsonii				0.714286							0.000224
Acinetobacter lwoffii		0.645161							6e-05
Actinomyces cardiffensis						0.571429							7.2e-05
Actinomyces dentalis				0.714286	0.862069	36					0.00019	9.8e-05	0.028123
Actinomyces georgiae					0.862069	4						0.000275	0.001127
Actinomyces gerencseriae			0.757576		4.31034	37.7143				0.000457		0.005265	0.04186
Actinomyces graevenitzii		20.6452	35.6061	62.1429	90.5172	100			0.040194	0.045206	0.148458	0.645476	1.42242
Actinomyces israelii						15.4286							0.011534
Actinomyces johnsonii			6.06061	1.42857	4.31034	12.5714				0.017236	0.004316	0.003753	0.020356
Actinomyces lingnae	0.970874	16.7742	3.0303	22.8571	76.7241	97.1429		0.001555	0.042978	0.002691	0.032596	0.161487	0.309909
Actinomyces massiliensis	0.485437		18.1818	15	25	65.7143		0.002366		0.023446	0.017889	0.022795	0.074338
Actinomyces naeslundii	0.970874		53.7879	42.8571	56.0345	90.8571		0.004165		0.243755	0.106368	0.122451	0.317667
Actinomyces odontolyticus	1.45631	5.80645	30.303	50	69.8276	75.4286		0.000936	0.006103	0.067462	0.150455	0.250935	0.288417
Actinomyces oris	0.970874		43.1818	34.2857	35.3448	85.1429		0.008291		0.189426	0.10035	0.111472	0.320125
Actinomyces sp. HMT 169	1.45631		29.5455	27.8571	31.8966	71.4286		0.051231		0.133283	0.074836	0.081041	0.261261
Actinomyces sp. HMT 170			6.06061	1.42857	14.6552	25.7143				0.01537	0.005164	0.023201	0.03229
Actinomyces sp. HMT 171	0.485437		35.6061	18.5714	29.3103	37.7143		0.004911		0.152581	0.058211	0.092279	0.114815
Actinomyces sp. HMT 172		1.29032	12.1212	28.5714	73.2759	92			0.00173	0.039723	0.125644	0.467213	1.13745
Actinomyces sp. HMT 175			4.54545	2.85714	9.48276	20				0.012351	0.003691	0.008187	0.025411
Actinomyces sp. HMT 178	0.485437		6.06061	4.28571	3.44828	33.7143		0.000454		0.007818	0.004072	0.001313	0.028001
Actinomyces sp. HMT 180	1.45631	29.6774	56.0606	85.7143	94.8276	99.4286		0.001424	0.077881	0.171805	0.436111	1.06171	1.99623
Actinomyces sp. HMT 414						5.14286							0.005935
Actinomyces sp. HMT 448	0.485437				0.862069	69.7143		0.001452				8.4e-05	0.092965
Actinomyces sp. HMT 525					0.862069	9.71429						0.000167	0.005325
Actinomyces sp. HMT 877						2.28571							0.000712
Actinomyces sp. HMT 896					1.72414	16.5714						0.00069	0.011928
Actinomyces sp. HMT 897						13.7143							0.008823
Actinomyces timonensis					0.862069	2.85714						0.000299	0.001352
Aerococcus viridans					0.862069							0.000134
Aggregatibacter actinomycetemcomitans				0.714286	12.069	4					0.000119	0.006648	0.003081
Aggregatibacter aphrophilus			31.0606	46.4286	30.1724	10.8571				0.381753	0.401986	0.122693	0.038896
Aggregatibacter paraphrophilus			25.7576	36.4286	41.3793	18.2857				0.135204	0.085267	0.115435	0.033076
Aggregatibacter segnis	0.485437		6.81818	9.28571	16.3793	52.5714		0.000175		0.019711	0.0155	0.02822	0.101676
Aggregatibacter sp. HMT 458	0.485437	0.645161	8.33333	19.2857	30.1724	77.7143		0.018592	0.000312	0.029817	0.091746	0.104336	0.246522
Aggregatibacter sp. HMT 513	0.485437		25	35.7143	25	18.2857		0.003047		0.202027	0.056922	0.024576	0.009876
Aggregatibacter sp. HMT 898			59.0909	25	24.1379	8				0.532215	0.073234	0.044588	0.004112
Aggregatibacter sp. HMT 949			3.78788	1.42857	6.03448	12				0.00521	0.000977	0.007075	0.009009
Agrobacterium tumefaciens					0.862069							0.000178
Alloiococcus otitis			0.757576							0.000267
Alloprevotella rava			4.54545	14.2857	31.8966	69.7143				0.003948	0.013827	0.028977	0.165322
Alloprevotella sp. HMT 308	0.485437	5.80645	13.6364	35	62.069	88		0.000103	0.008648	0.047477	0.228752	0.463458	1.32061
Alloprevotella sp. HMT 473	4.85437	61.9355	93.9394	95	91.3793	81.7143		0.004212	2.15977	2.63724	1.93782	0.929615	0.530097
Alloprevotella sp. HMT 912			2.27273	9.28571	7.75862	21.7143				0.002985	0.013314	0.002921	0.011759
Alloprevotella sp. HMT 913			0.757576	7.85714	5.17241	9.71429				0.001392	0.005539	0.001521	0.003953
Alloprevotella sp. HMT 914		3.87097	74.2424	71.4286	67.2414	57.1429			0.02491	0.423404	0.633871	0.520544	0.544005
Alloprevotella tannerae			1.51515	7.85714	30.1724	80.5714				0.000543	0.012358	0.024291	0.265389
Alloscardovia omnicolens						12							0.018246
Anaerococcus prevotii					0.862069							0.000198
Anaerococcus tetradius	0.485437					0.571429		5.2e-05					6.2e-05
Anaeroglobus geminatus	0.485437					1.14286		2.6e-05					0.000106
Arthrospira platensis	3.8835	4.51613	0.757576		4.31034			0.006501	0.001885	0.000815		0.001332
Atopobium parvulum	0.970874	28.3871	16.6667	49.2857	80.1724	100		0.001641	0.067433	0.021991	0.06857	0.25993	0.954515
Atopobium rimae						58.8571							0.07759
Atopobium sp. HMT 199						6.28571							0.006751
Atopobium vaginae						0.571429							0.000155
Bacteroidaceae [G-1]] bacterium HMT 272						2.28571							0.000372
Bacteroidales [G-2]bacterium HMT 274	0.485437		3.0303	15.7143	15.5172	76		4.9e-05		0.001438	0.008184	0.020139	0.091531
Bacteroidetes [G-3] bacterium HMT 280						3.42857							0.00052
Bacteroidetes [G-3]bacterium HMT 281						2.85714							0.000614
Bacteroidetes [G-3] bacterium HMT 365						6.28571							0.001823
Bacteroidetes [G-3] bacterium HMT 436						0.571429							4.3e-05
Bacteroidetes [G-3] bacterium HMT 503						4.57143							0.001427
Bacteroidetes [G-5] bacterium HMT 505					0.862069	15.4286						0.000255	0.01259
Bacteroidetes [G-5] bacterium HMT 507						2.28571							0.000745
Bacteroidetes [G-5] bacterium HMT 511				0.714286	3.44828	40.5714					0.000128	0.000671	0.022779
Bacteroidetes [G-7] bacterium HMT 911						2.28571							0.000381
Bergeyella sp. HMT 206	10.1942	25.1613	81.0606	79.2857	76.7241	47.4286		0.076842	0.254533	1.12915	0.404519	0.340254	0.082965
Bergeyella sp. HMT 322	6.31068	20	96.9697	97.1429	99.1379	97.1429		0.012263	0.008963	0.507869	0.298101	0.29747	0.135739
Bergeyella sp. HMT 422				0.714286							0.000354
Bergeyella sp. HMT 900	0.485437		9.84848	9.28571	15.5172	6.85714		0.002334		0.013406	0.008338	0.005531	0.00226
Bergeyella sp. HMT 907			10.6061	10	19.8276	18.2857				0.018657	0.00658	0.011484	0.005227
Bergeyella sp. HMT 931	25.2427	54.8387	75.7576	62.1429	65.5172	22.2857		0.096744	0.045569	0.171866	0.090586	0.093717	0.007839
Bifidobacterium breve		3.22581				0.571429			0.003142				0.000224
Bifidobacterium dentium	0.485437	0.645161				12.5714		0.000308	0.000665				0.008541
Bifidobacterium longum	0.485437	1.29032			3.44828	6.85714		5.4e-05	0.000553			0.000558	0.007376
Brochothrix thermosphacta				0.714286							0.001583
Butyrivibrio sp. HMT 080						4							0.000479
Butyrivibrio sp. HMT 455			0.757576	5	31.0345	72.5714				0.000163	0.001917	0.010491	0.061251
Campylobacter concisus	0.970874	13.5484	46.2121	75.7143	92.2414	99.4286		0.000637	0.006787	0.033939	0.094789	0.200109	0.754118
Campylobacter curvus						1.14286							0.000482
Campylobacter gracilis	1.94175		10.6061	13.5714	23.2759	91.4286		0.014517		0.01916	0.008185	0.011255	0.141599
Campylobacter rectus	0.970874	0.645161	37.1212	23.5714	52.5862	85.1429		0.001049	9.8e-05	0.038448	0.025194	0.026612	0.11737
Campylobacter sp. HMT 044					2.58621	36.5714						0.000832	0.057452
Capnocytophaga gingivalis	0.485437		75.7576	77.1429	87.931	74.2857		0.00504		0.372847	0.168013	0.137017	0.090335
Capnocytophaga granulosa	0.970874		45.4545	40.7143	53.4483	68.5714		0.00368		0.242948	0.092962	0.096883	0.106512
Capnocytophaga haemolytica			0.757576	3.57143	6.03448	23.4286				0.001738	0.002313	0.000974	0.007978
Capnocytophaga leadbetteri	0.970874	1.29032	83.3333	82.8571	91.3793	88		0.000617	0.000188	0.403031	0.229613	0.183871	0.159646
Capnocytophaga ochracea			0.757576	0.714286	6.03448	4				0.00297	0.000545	0.00185	0.001263
Capnocytophaga sp. HMT 323	0.485437		4.54545	5	8.62069	14.2857		0.002759		0.003255	0.00711	0.004767	0.013428
Capnocytophaga sp. HMT 324			1.51515	2.14286	3.44828	8.57143				0.002867	0.001011	0.003303	0.006818
Capnocytophaga sp. HMT 326	0.970874		11.3636	34.2857	36.2069	60.5714		0.000999		0.013825	0.037732	0.031432	0.039257
Capnocytophaga sp. HMT 332	0.485437		16.6667	17.8571	20.6897	20.5714		0.000292		0.056209	0.032084	0.034428	0.012522
Capnocytophaga sp. HMT 335			0.757576	0.714286	0.862069	4				0.000705	0.000378	0.000154	0.00162
Capnocytophaga sp. HMT 336	0.485437		4.54545	10	10.3448	38.8571		0.003095		0.00797	0.010046	0.010329	0.040477
Capnocytophaga sp. HMT 338					3.44828	17.1429						0.001049	0.002511
Capnocytophaga sp. HMT 380	0.485437			2.14286	1.72414	6.85714		0.00034			0.001851	0.000224	0.005514
Capnocytophaga sp. HMT 412	0.485437		1.51515	5	0.862069	16.5714		0.000394		0.001114	0.005382	0.00076	0.008826
Capnocytophaga sp. HMT 863			1.51515	3.57143	7.75862	12.5714				0.001833	0.002965	0.002803	0.005136
Capnocytophaga sp. HMT 864	0.970874		3.0303	6.42857	6.89655	21.1429		0.031491		0.004539	0.00705	0.014807	0.016241
Capnocytophaga sp. HMT 878			13.6364	12.8571	4.31034					0.094651	0.01748	0.002874
Capnocytophaga sp. HMT 901			6.81818	4.28571	1.72414	4				0.014073	0.00658	0.001382	0.001252
Capnocytophaga sp. HMT 902			1.51515	2.85714	3.44828	5.14286				0.003006	0.00173	0.000834	0.006747
Capnocytophaga sp. HMT 903			1.51515	2.85714	3.44828	7.42857				0.002333	0.00114	0.000843	0.004825
Capnocytophaga sputigena	0.970874	0.645161	98.4848	97.1429	96.5517	86.8571		0.01608	6e-05	1.47852	0.63566	0.328593	0.147911
Cardiobacterium hominis	1.45631		82.5758	69.2857	78.4483	93.7143		0.022992		0.36907	0.126291	0.078252	0.124407
Cardiobacterium valvarum	0.485437		25.7576	13.5714	22.4138	53.7143		0.001702		0.04166	0.011455	0.009844	0.036594
Catonella morbi		0.645161	17.4242	41.4286	84.4828	89.1429			0.000381	0.006118	0.034338	0.101519	0.198334
Catonella sp. HMT 164			3.78788	8.57143	7.75862	36.5714				0.001248	0.008671	0.004943	0.03227
Catonella sp. HMT 451						3.42857							0.000793
Centipeda periodontii			0.757576	0.714286	0.862069	0.571429				6.5e-05	0.000321	0.000183	8.9e-05
Clostridiales [F-1] bacterium HMT 093						4.57143							0.001422
Corynebacterium durum	0.485437		84.8485	72.8571	88.7931	93.7143		0.007358		0.646792	0.206559	0.136984	0.162587
Corynebacterium kroppenstedtii	0.970874							0.003505
Corynebacterium massiliense	0.485437							3.9e-05
Corynebacterium matruchotii	1.94175		50	61.4286	67.2414	98.2857		0.079257		0.231392	0.209065	0.136984	0.53212
Corynebacterium pseudodiphtheriticum			0.757576	0.714286		0.571429				0.000969	0.000152		9.4e-05
Corynebacterium simulans		0.645161							0.000121
Corynebacterium singulare		5.16129	16.6667	36.4286	23.2759	9.71429			0.003918	0.051546	0.326958	0.271668	0.115367
Corynebacterium tuberculostearicum	2.42718							0.001545
Cryptobacterium curtum						21.7143							0.005313
Cutibacterium acnes	0.485437			0.714286	0.862069			8.7e-05			0.000229	0.000151
Delftia acidovorans				0.714286	0.862069						0.000734	0.000207
Desulfobulbus sp. HMT 041						1.14286							0.000186
Desulfomicrobium orale						1.14286							9.8e-05
Dialister invisus	0.485437				3.44828	91.4286		6.4e-05				0.002055	0.103998
Dialister micraerophilus						8.57143							0.001968
Dialister pneumosintes					0.862069	25.1429						5e-05	0.008021
Dialister sp. HMT 119						3.42857							0.000751
Dietzia cinnamea	0.485437					13.1429		0.000111					0.002646
Dolosigranulum pigrum	0.485437		2.27273	1.42857	1.72414			2.9e-05		0.000802	0.000442	0.00014
Eikenella corrodens	0.970874		8.33333	3.57143	16.3793	40		0.000743		0.007847	0.004688	0.005453	0.024239
Eikenella sp. HMT 011						1.14286							0.000105
Enterobacter hormaechei	0.485437	0.645161			1.72414			0.000109	0.000192			0.000506
Erysipelotrichaceae [G-1] bacterium HMT 905						0.571429							2.7e-05
Escherichia coli	0.485437			0.714286	3.44828			0.000176			0.000262	0.000298
Filifactor alocis					1.72414	23.4286						0.000127	0.012921
Fretibacterium fastidiosum						3.42857							0.000371
Fretibacterium sp. HMT 360						1.14286							6.1e-05
Fusobacterium gonidiaformans						1.71429							0.000973
Fusobacterium hwasookii		0.645161	34.0909	19.2857	23.2759	30.2857			0.000376	0.218613	0.099727	0.054766	0.03223
Fusobacterium naviforme				1.42857	1.72414	4.57143					0.002331	0.000662	0.003599
Fusobacterium necrophorum				0.714286		6.85714					0.000573		0.007972
Fusobacterium nucleatum subsp. animalis	0.970874		0.757576	3.57143	10.3448	81.1429		0.00171		0.006317	0.003374	0.015503	0.279396
Fusobacterium nucleatum subsp. nucleatum					1.72414	6.28571						3.9e-05	0.001396
Fusobacterium nucleatum subsp. polymorphum	1.94175	2.58065	61.3636	71.4286	81.0345	88.5714		0.022569	0.002742	0.622373	0.427708	0.327733	0.457019
Fusobacterium nucleatum subsp. vincentii			3.0303	5	20.6897	73.7143				0.005398	0.011812	0.062608	0.221279
Fusobacterium periodonticum	0.970874	19.3548	89.3939	96.4286	100	98.2857		0.000286	0.0985	0.946492	1.69303	2.54832	2.49984
Fusobacterium sp. HMT 203	0.485437		15.9091	9.28571	15.5172	24		8.1e-05		0.02425	0.020249	0.039252	0.048402
Fusobacterium sp. HMT 204			4.54545	6.42857	13.7931	45.1429				0.011194	0.014157	0.02131	0.046042
Fusobacterium sp. HMT 248		8.3871	29.5455	30.7143	17.2414	31.4286			0.03133	0.087123	0.130332	0.013364	0.03445
Fusobacterium sp. HMT 370		0.645161	2.27273	0.714286	3.44828	4.57143			7.2e-05	0.000273	0.000123	0.000329	0.006754
Gardnerella vaginalis	0.485437					1.14286		0.000883					0.000168
Gemella bergeri						1.14286							0.000201
Gemella haemolysans	97.5728	99.3548	100	100	100	96.5714		14.1749	3.1325	3.97436	3.50659	3.92381	1.13897
Gemella morbillorum	0.485437	0.645161	24.2424	30	36.2069	91.4286		0.001021	0.000395	0.055035	0.05302	0.051745	0.2378
Gemella sanguinis	8.73786	23.871	72.7273	90	94.8276	100		0.074154	0.069264	0.629867	1.10114	1.52253	1.96513
Gemella sp. HMT 928						0.571429							0.000231
Gracilibacteria (GN02) [G-1] bacterium HMT 871			4.54545	6.42857	9.48276	0.571429				0.005121	0.004514	0.003283	2.5e-05
Gracilibacteria (GN02) [G-1] bacterium HMT 872	0.485437		18.9394	12.1429	15.5172	2.28571		0.000648		0.021396	0.009617	0.0036	9.5e-05
Gracilibacteria (GN02) [G-2] bacterium HMT 873			12.8788	7.85714	5.17241	1.14286				0.017225	0.00396	0.001044	8.4e-05
Granulicatella adiacens	23.301	38.0645	98.4848	99.2857	100	100		0.232524	0.19779	0.772385	1.33199	1.62096	2.87872
Granulicatella elegans	17.4757	66.4516	100	99.2857	96.5517	77.7143		0.180181	0.520827	2.27562	1.24309	0.989588	0.190389
Haemophilus aegyptius	0.970874							0.000109
Haemophilus haemolyticus	26.2136	17.4194	71.9697	66.4286	82.7586	70.8571		0.659723	0.156192	0.518714	0.613999	0.643745	0.169697
Haemophilus influenzae	19.9029	17.4194	20.4545	19.2857	20.6897	11.4286		0.038277	0.014584	0.031376	0.008576	0.005876	0.008536
Haemophilus parahaemolyticus	10.1942	1.29032	46.2121	46.4286	73.2759	55.4286		0.229866	0.012551	0.389408	0.325284	0.53972	0.15145
Haemophilus parainfluenzae	33.9806	54.1935	99.2424	100	100	100		0.840702	0.955467	4.82717	8.40541	8.27061	7.34093
Haemophilus paraphrohaemolyticus	4.85437	0.645161	30.303	29.2857	35.3448	25.7143		0.022556	0.000184	0.173624	0.306743	0.064623	0.070129
Haemophilus pittmaniae	0.485437	3.22581	28.0303	52.1429	62.069	41.1429		0.006527	0.023069	0.17921	0.470317	0.571439	0.217087
Haemophilus sp. HMT 036	31.5534	56.129	96.2121	97.8571	95.6897	80		0.511272	0.502811	2.05102	1.68183	1.28742	0.226119
Haemophilus sp. HMT 259		0.645161	0.757576	0.714286					0.000484	0.003893	0.005069
Haemophilus sp. HMT 908	11.165	14.8387	72.7273	77.8571	91.3793	52		0.131977	0.035003	0.691066	0.402876	0.539908	0.088911
Haemophilus sputorum	3.39806	0.645161	58.3333	50.7143	71.5517	61.1429		0.011751	0.001245	0.432179	0.216777	0.18926	0.223916
Jeotgalicoccus huakuii				0.714286							0.000397
Johnsonella ignava			4.54545	1.42857	4.31034	31.4286				0.001878	0.000275	0.001418	0.009817
Johnsonella sp. HMT 166						4.57143							0.002271
Kingella denitrificans			68.9394	44.2857	46.5517	36.5714				0.298621	0.06101	0.051329	0.042368
Kingella kingae			3.0303	0.714286		0.571429				0.034576	0.000369		0.000256
Kingella oralis	2.42718	1.29032	56.8182	59.2857	69.8276	95.4286		0.022516	0.000342	0.197278	0.133258	0.087997	0.138112
Kingella sp. HMT 012			34.0909	13.5714	18.1034	8				0.152584	0.014975	0.016645	0.005955
Kingella sp. HMT 459			0.757576	4.28571	3.44828	15.4286				0.000461	0.006498	0.000513	0.004593
Kingella sp. HMT 932				1.42857	4.31034	5.71429					0.001244	0.001012	0.002573
Klebsiella pneumoniae		0.645161				0.571429			0.001347				6.1e-05
Kluyvera ascorbata						0.571429							3.1e-05
Kocuria palustris	0.485437			0.714286				0.000201			0.000403
Kocuria rhizophila			0.757576	0.714286	5.17241	0.571429				0.008442	0.007855	0.004896	0.000169
Lachnoanaerobaculum orale		12.2581	7.57576	21.4286	55.1724	84.5714			0.010342	0.009157	0.052099	0.107321	0.233531
Lachnoanaerobaculum saburreum	0.970874		4.54545	12.8571	6.03448	16		0.015699		0.0092	0.025445	0.013257	0.023187
Lachnoanaerobaculum sp. HMT 083		0.645161		1.42857	3.44828	4			0.000689		0.000698	0.00315	0.007703
Lachnoanaerobaculum sp. HMT 496						0.571429							3.6e-05
Lachnoanaerobaculum umeaense	0.485437	13.5484	81.8182	86.4286	98.2759	97.1429		0.000648	0.009033	0.17046	0.20103	0.316198	0.2723
Lachnospiraceae [G-2] bacterium HMT 088			16.6667	3.57143	5.17241	5.14286				0.015943	0.002022	0.001206	0.00104
Lachnospiraceae [G-2] bacterium HMT 096			3.78788	12.8571	40.5172	33.7143				0.002067	0.027945	0.043798	0.030646
Lachnospiraceae [G-3] bacterium HMT 100	0.485437		23.4848	22.1429	39.6552	53.7143		0.000502		0.015111	0.018317	0.017882	0.030641
Lachnospiraceae [G-7] bacterium HMT 086						1.71429							0.000179
Lachnospiraceae [G-7] bacterium HMT 163						0.571429							3.2e-05
Lachnospiraceae [G-8] bacterium HMT 500				0.714286	14.6552	12					0.000156	0.001404	0.002194
Lactobacillus casei						5.71429							0.001084
Lactobacillus coleohominis	0.485437							0.00029
Lactobacillus crispatus						2.85714							0.000766
Lactobacillus fermentum	0.485437					12		0.00038					0.004805
Lactobacillus gasseri	3.39806	3.22581	0.757576			8.57143		0.00663	0.017243	0.000367			0.009995
Lactobacillus iners	0.485437					0.571429		0.000106					5.2e-05
Lactobacillus oris						0.571429							0.000105
Lactobacillus panis						0.571429							3.9e-05
Lactobacillus paracasei					0.862069	8.57143						0.000695	0.002893
Lactobacillus plantarum					0.862069	6.28571						0.000132	0.002033
Lactobacillus reuteri clade 938		5.80645				3.42857			0.00372				0.003598
Lactobacillus salivarius	0.485437					2.28571		0.000127					0.00594
Lactobacillus vaginalis						2.85714							0.004379
Lactococcus lactis			8.33333	5.71429	13.7931	8.57143				0.006508	0.023294	0.047148	0.008553
Lautropia mirabilis	1.45631	1.29032	96.2121	99.2857	96.5517	93.7143		0.005538	0.000356	1.05603	0.674358	0.432533	0.330786
Lawsonella clevelandensis	0.485437				0.862069	1.14286		0.000174				6.7e-05	6.1e-05
Leptotrichia buccalis	0.485437		12.1212	14.2857	20.6897	47.4286		0.003679		0.132717	0.068043	0.049418	0.08529
Leptotrichia goodfellowii	0.485437		2.27273	8.57143	21.5517	54.8571		0.00107		0.002107	0.003359	0.010395	0.025288
Leptotrichia hofstadii	1.45631		5.30303	22.8571	39.6552	65.7143		0.036048		0.018845	0.062109	0.094685	0.093344
Leptotrichia hongkongensis	1.45631		62.1212	57.1429	80.1724	90.8571		0.040815		0.347262	0.168592	0.172046	0.151373
Leptotrichia shahii	0.970874	1.29032	25	30	18.9655	50.2857		0.081648	0.000397	0.162738	0.175072	0.023087	0.065569
Leptotrichia sp. HMT 212	0.970874		75	43.5714	46.5517	48		0.003174		0.395097	0.140262	0.092549	0.059546
Leptotrichia sp. HMT 215		4.51613	42.4242	67.8571	89.6552	90.2857			0.005474	0.085262	0.147335	0.301366	0.293365
Leptotrichia sp. HMT 217			3.0303	1.42857						0.000474	0.000251
Leptotrichia sp. HMT 218		0.645161	6.06061	9.28571	19.8276	32			0.00015	0.005664	0.023522	0.089234	0.113203
Leptotrichia sp. HMT 219	0.485437		18.9394	12.1429	22.4138	17.1429		0.000193		0.029387	0.010663	0.007832	0.010687
Leptotrichia sp. HMT 221	0.485437	3.87097	33.3333	51.4286	64.6552	80.5714		0.000257	0.020323	0.057245	0.178549	0.246074	0.411525
Leptotrichia sp. HMT 223				0.714286	0.862069	21.7143					0.00041	0.000241	0.007315
Leptotrichia sp. HMT 225	0.485437	0.645161	50.7576	44.2857	36.2069	27.4286		0.000794	0.002599	0.328186	0.139763	0.076629	0.047286
Leptotrichia sp. HMT 392	0.485437		18.9394	15.7143	20.6897	30.8571		0.005316		0.066851	0.023929	0.051528	0.038654
Leptotrichia sp. HMT 417		5.80645	28.7879	55.7143	80.1724	93.7143			0.012593	0.052805	0.165511	0.440515	0.592418
Leptotrichia sp. HMT 463						4.57143							0.010862
Leptotrichia sp. HMT 498			4.54545	9.28571	3.44828	28.5714				0.025622	0.019925	0.001889	0.03289
Leptotrichia sp. HMT 847						2.85714							0.00071
Leptotrichia sp. HMT 879			16.6667	5.71429	7.75862	1.14286				0.051491	0.009381	0.003972	0.000832
Leptotrichia sp. HMT 909					0.862069	4						0.000167	0.002007
Leptotrichia wadei	0.970874		3.78788	8.57143	9.48276	46.2857		0.04876		0.041351	0.024773	0.01937	0.08354
Lysinibacillus fusiformis				0.714286							0.001101
Megasphaera micronuciformis		6.45161	3.78788	12.1429	43.1034	69.1429			0.011032	0.00521	0.01442	0.050709	0.03588
Micrococcus luteus	0.485437	0.645161		1.42857	0.862069			9.6e-05	5.8e-05		0.000975	0.000149
Mitsuokella sp. HMT 521			0.757576			0.571429				0.000465			5.3e-05
Mogibacterium diversum			2.27273	3.57143	47.4138	98.2857				0.000598	0.001206	0.009098	0.284084
Mogibacterium timidum						1.14286							0.000476
Mollicutes [G-1] bacterium HMT 504						1.71429							0.000157
Moraxella lincolnii		0.645161	0.757576	1.42857	0.862069				0.000111	0.000218	0.000373	0.00014
Moraxella nonliquefaciens	1.94175	3.22581	7.57576	6.42857	6.89655			0.003681	0.00038	0.006002	0.002859	0.004789
Moraxella osloensis	2.91262	1.29032	1.51515	2.14286	1.72414			0.000834	0.000812	0.000325	0.000819	0.00015
Moraxella sp. HMT 276			4.54545	4.28571	2.58621	0.571429				0.003568	0.001804	0.004818	0.002208
Mycoplasma faucium						6.28571							0.003112
Mycoplasma hominis						0.571429							0.000207
Mycoplasma orale				1.42857	5.17241	14.2857					0.00043	0.000383	0.002628
Mycoplasma salivarium					0.862069	15.4286						0.000139	0.002982
Neisseria bacilliformis	0.970874				1.72414	26.2857		0.002148				0.001925	0.026675
Neisseria cinerea	12.1359	36.7742	76.5152	72.1429	61.2069	30.8571		0.401447	0.495364	1.10431	0.765164	0.497158	0.029097
Neisseria elongata	0.970874		65.9091	56.4286	59.4828	81.1429		0.011902		0.355408	0.096339	0.060515	0.187947
Neisseria flavescens	15.534	10.3226	68.1818	74.2857	88.7931	70.8571		0.292482	0.171459	2.43108	4.85117	4.53688	1.70725
Neisseria lactamica		0.645161	0.757576	2.14286	0.862069				0.00151	0.00043	0.001385	0.000216
Neisseria oralis	0.485437		45.4545	55.7143	47.4138	39.4286		9.7e-05		0.394748	0.112571	0.041493	0.073626
Neisseria perflava	28.6408	21.2903	87.1212	90.7143	88.7931	57.7143		0.954818	0.218316	2.06239	5.25507	4.0123	1.33989
Neisseria polysaccharea			4.54545	0.714286	1.72414					0.004643	0.000939	0.001289
Neisseria sicca	0.485437	1.29032	88.6364	90	87.931	78.2857		0.007358	0.00579	3.38046	1.85566	0.921174	0.807113
Neisseria sp. HMT 018				0.714286	3.44828	1.71429					0.000916	0.000813	0.000312
Neisseria sp. HMT 499			11.3636	4.28571	3.44828	3.42857				0.046403	0.002497	0.001374	0.001737
Neisseria subflava	5.33981	0.645161	37.8788	47.8571	45.6897	54.2857		0.1854	0.000559	0.756767	0.626704	0.403646	0.414356
Neisseriaceae [G-1] bacterium HMT 174		5.80645	0.757576	2.85714	4.31034	1.14286			0.001856	0.000815	0.002787	0.000899	2.9e-05
Ochrobactrum anthropi	0.485437			1.42857	1.72414	0.571429		0.00032			0.000281	0.000165	1.4e-05
Olsenella sp. HMT 807					1.72414	38.2857						0.00061	0.01106
Olsenella uli						0.571429							0.000163
Oribacterium asaccharolyticum		0.645161	3.0303	5	37.931	91.4286			0.000483	0.002485	0.004123	0.022626	0.198352
Oribacterium parvum			6.81818	13.5714	56.0345	70.8571				0.004988	0.009407	0.039402	0.123233
Oribacterium sinus	0.485437	0.645161	31.8182	52.8571	84.4828	98.2857		3.7e-05	0.000444	0.026015	0.052021	0.114187	0.510322
Oribacterium sp. HMT 078			0.757576	0.714286	4.31034	40				0.000442	0.000423	0.001398	0.017375
Oribacterium sp. HMT 102						0.571429							4.4e-05
Ottowia sp. HMT 894			12.8788	6.42857	11.2069	26.2857				0.02875	0.005901	0.001794	0.011593
Parascardovia denticolens		0.645161				4			0.000959				0.001568
Parvimonas micra			0.757576	0.714286	5.17241	48.5714				0.000239	7.5e-05	0.000652	0.030301
Parvimonas sp. HMT 110					1.72414	10.2857						0.000119	0.007287
Parvimonas sp. HMT 393			2.27273	10	25.8621	46.2857				0.000876	0.004106	0.011151	0.075169
Peptidiphaga gingivicola			14.3939	19.2857	12.069	29.7143				0.018774	0.022279	0.008563	0.016538
Peptidiphaga sp. HMT 183	1.45631		3.0303	20	42.2414	89.1429		0.005376		0.002071	0.036168	0.12854	0.141836
Peptococcus sp. HMT 167				2.14286	7.75862	38.2857					0.000436	0.002356	0.013812
Peptococcus sp. HMT 168		0.645161	21.2121	37.8571	63.7931	69.7143			0.000164	0.014895	0.030578	0.063162	0.095155
Peptoniphilaceae [G-1] bacterium HMT 113						0.571429							5.8e-05
Peptoniphilus lacrimalis						7.42857							0.001316
Peptoniphilus sp. HMT 187				0.714286							6e-05
Peptostreptococcaceae [XI][G-1] infirmum						1.14286							0.000136
Peptostreptococcaceae [XI][G-1] sulci			14.3939	27.1429	74.1379	96				0.006716	0.015813	0.065784	0.383603
Peptostreptococcaceae [XI][G-2] bacterium HMT 091					9.48276	32						0.000943	0.009756
Peptostreptococcaceae [XI][G-4] bacterium HMT 369						2.85714							0.000368
Peptostreptococcaceae [XI][G-5] bacterium HMT 493				2.85714	18.9655	16					0.001553	0.004867	0.015531
Peptostreptococcaceae [XI][G-5] saphenum						6.28571							0.001517
Peptostreptococcaceae [XI][G-6] nodatum						6.85714							0.002804
Peptostreptococcaceae [XI][G-7] bacterium HMT 081						7.42857							0.002773
Peptostreptococcaceae [XI][G-7] bacterium HMT 922			2.27273	7.85714	37.931	28.5714				0.001388	0.003991	0.016529	0.022522
Peptostreptococcaceae [XI][G-7] yurii			25.7576	16.4286	29.3103	46.2857				0.016166	0.007083	0.010651	0.021623
Peptostreptococcaceae [XI][G-9] brachy	0.485437			1.42857	7.75862	66.2857		0.000193			0.000337	0.001033	0.031292
Peptostreptococcus anaerobius	0.485437			0.714286				4.2e-05			0.000119
Peptostreptococcus stomatis		1.29032	25	48.5714	84.4828	94.2857			0.000677	0.014889	0.027724	0.083296	0.567227
Porphyromonas asaccharolytica						2.28571							0.000449
Porphyromonas catoniae			15.9091	22.1429	16.3793	30.2857				0.064053	0.03796	0.013683	0.032693
Porphyromonas endodontalis				0.714286	6.03448	54.2857					0.000479	0.00092	0.072178
Porphyromonas gingivalis		1.29032	0.757576			4.57143			0.000448	0.000327			0.014057
Porphyromonas pasteri	1.94175	34.8387	100	99.2857	98.2759	95.4286		0.032735	0.176804	2.4598	5.29932	4.15361	2.73049
Porphyromonas sp. HMT 275			35.6061	46.4286	37.069	41.7143				0.130707	0.112002	0.133746	0.034584
Porphyromonas sp. HMT 277			2.27273	1.42857	4.31034	4.57143				0.006481	0.00241	0.007368	0.002708
Porphyromonas sp. HMT 278	0.485437		31.0606	31.4286	31.0345	40.5714		0.00034		0.24466	0.101317	0.041019	0.040519
Porphyromonas sp. HMT 284	0.485437	0.645161	32.5758	36.4286	44.8276	55.4286		0.000211	0.000329	0.128444	0.093439	0.080943	0.061483
Porphyromonas sp. HMT 285				0.714286	0.862069	2.85714					0.000226	2.5e-05	0.00947
Porphyromonas sp. HMT 930	5.33981	52.9032	100	97.1429	94.8276	56.5714		0.09607	0.85231	3.24897	2.88934	1.78439	0.101453
Porphyromonas uenonis					1.72414	8.57143						0.000806	0.001014
Prevotella aurantiaca			6.81818	16.4286	17.2414	4.57143				0.004134	0.054249	0.05444	0.025187
Prevotella baroniae						4.57143							0.001848
Prevotella buccae					0.862069	14.2857						5.1e-05	0.003226
Prevotella dentalis						2.85714							0.000453
Prevotella denticola	0.485437				0.862069	66.8571		0.000527				6.4e-05	0.099952
Prevotella enoeca						8							0.001506
Prevotella fusca						6.28571							0.00428
Prevotella histicola		5.80645	7.57576	24.2857	57.7586	92.5714			0.018871	0.022713	0.225201	0.503753	2.31927
Prevotella intermedia				2.14286	4.31034	22.2857					0.001258	0.002984	0.041254
Prevotella loescheii			5.30303	8.57143	6.03448	14.2857				0.003421	0.009729	0.001789	0.008256
Prevotella maculosa	0.485437		1.51515	4.28571	6.03448	48		0.000193		0.000603	0.00242	0.001623	0.027792
Prevotella marshii						3.42857							0.000551
Prevotella melaninogenica	0.485437	37.4194	95.4545	95.7143	99.1379	100		0.000732	0.240677	0.912944	2.79874	4.48386	7.33851
Prevotella micans			2.27273	7.85714	6.89655	28				0.00077	0.003422	0.001849	0.01017
Prevotella multiformis						1.14286							0.00053
Prevotella nanceiensis		27.0968	81.8182	96.4286	97.4138	97.7143			0.050153	0.308262	0.766493	0.737809	0.82579
Prevotella nigrescens	0.485437		2.27273	15	33.6207	90.8571		3.1e-05		0.001946	0.018969	0.014715	0.20277
Prevotella oralis						8							0.003128
Prevotella oris			3.0303	10.7143	20.6897	96				0.002408	0.007805	0.009055	0.212204
Prevotella oulorum	1.45631		6.06061	7.14286	6.89655	61.1429		0.005275		0.006507	0.015291	0.003778	0.065994
Prevotella pallens		2.58065	27.2727	58.5714	84.4828	98.8571			0.003196	0.043201	0.192329	0.504415	1.70963
Prevotella pleuritidis				2.85714	7.75862	36.5714					0.0026	0.002517	0.018343
Prevotella saccharolytica	0.485437		4.54545	7.85714	7.75862	36.5714		0.000194		0.002739	0.004072	0.002663	0.01297
Prevotella salivae		6.45161	11.3636	32.1429	72.4138	98.8571			0.005093	0.011833	0.057086	0.105605	0.737189
Prevotella scopos		0.645161	6.06061	23.5714	29.3103	45.7143			0.000462	0.019802	0.068176	0.049305	0.157407
Prevotella shahii			12.1212	29.2857	61.2069	42.2857				0.00735	0.037303	0.123038	0.106083
Prevotella sp. HMT 292						15.4286							0.006841
Prevotella sp. HMT 300	0.485437					54.2857		0.000193					0.029786
Prevotella sp. HMT 301						8.57143							0.001415
Prevotella sp. HMT 304						2.28571							0.001279
Prevotella sp. HMT 305				2.14286	5.17241	49.7143					0.000998	0.003086	0.032337
Prevotella sp. HMT 306		1.29032	4.54545	10.7143	26.7241	70.8571			0.003555	0.009236	0.01438	0.060711	0.533886
Prevotella sp. HMT 309		2.58065	3.0303	3.57143	19.8276	45.1429			0.000533	0.001464	0.002558	0.014469	0.056079
Prevotella sp. HMT 313	0.485437	12.9032	6.06061	14.2857	40.5172	81.7143		0.000177	0.086264	0.007208	0.060543	0.160414	1.03584
Prevotella sp. HMT 314		2.58065	17.4242	29.2857	17.2414	57.7143			0.022555	0.094876	0.089855	0.021821	0.11794
Prevotella sp. HMT 315						16.5714							0.001716
Prevotella sp. HMT 317			23.4848	32.8571	31.0345	65.7143				0.046391	0.066481	0.072041	0.125687
Prevotella sp. HMT 443						6.28571							0.002938
Prevotella sp. HMT 472			33.3333	29.2857	28.4483	51.4286				0.051544	0.039011	0.016344	0.046153
Prevotella sp. HMT 475			2.27273	1.42857	2.58621	22.8571				0.001037	0.000323	0.000672	0.007105
Prevotella sp. HMT 526						3.42857							0.001463
Prevotella sp. HMT 942		8.3871	55.303	37.8571	21.5517	22.2857			0.012932	0.165931	0.091474	0.029665	0.010603
Prevotella veroralis	0.485437					32.5714		0.000206					0.046306
Propionibacteriaceae [G-1] bacterium HMT 915				0.714286	0.862069						0.000107	7e-05
Propionibacterium acidifaciens						0.571429							3.4e-05
Pseudomonas fluorescens	0.485437	1.29032		0.714286	6.89655	0.571429		0.000105	0.000336		0.00173	0.003359	2e-05
Pseudopropionibacterium propionicum			45.4545	12.8571	12.069	1.14286				0.041972	0.00502	0.003582	5e-05
Pseudopropionibacterium sp. HMT 194			0.757576	1.42857	7.75862					6.8e-05	0.000371	0.003109
Rothia aeria	0.970874		88.6364	77.1429	78.4483	90.8571		0.004967		1.23428	0.429761	0.230242	0.243414
Rothia dentocariosa	1.94175		50.7576	67.8571	76.7241	100		0.042679		0.354542	0.342138	0.245495	0.704477
Rothia mucilaginosa	75.7282	90.9677	96.9697	99.2857	100	99.4286		3.37018	2.5491	2.9558	7.15926	6.93672	5.91167
Ruminococcaceae [G-1] bacterium HMT 075	0.485437	1.29032	34.0909	35	62.069	77.1429		0.000502	0.00034	0.080015	0.04521	0.038742	0.093073
Ruminococcaceae [G-2] bacterium HMT 085		1.29032	18.9394	42.1429	65.5172	92			0.000319	0.007302	0.02646	0.035592	0.094582
Saccharibacteria (TM7) [G-1] bacterium HMT 346				3.57143	5.17241	22.8571					0.002037	0.001879	0.010978
Saccharibacteria (TM7) [G-1] bacterium HMT 347	0.485437		15.1515	12.1429	16.3793	12		0.000421		0.027212	0.018245	0.010005	0.00538
Saccharibacteria (TM7) [G-1] bacterium HMT 348	0.485437		15.9091	15.7143	18.1034	4		0.006969		0.038953	0.030459	0.011551	0.00155
Saccharibacteria (TM7) [G-1] bacterium HMT 349						8							0.002682
Saccharibacteria (TM7) [G-1] bacterium HMT 352		9.03226	19.697	47.1429	73.2759	84.5714			0.008572	0.020057	0.05589	0.18229	0.122959
Saccharibacteria (TM7) [G-1] bacterium HMT 488			1.51515		2.58621	1.14286				0.004204		0.001653	0.000208
Saccharibacteria (TM7) [G-1] bacterium HMT 869			0.757576	1.42857	3.44828	2.85714				0.000263	0.003906	0.000431	0.001221
Saccharibacteria (TM7) [G-1] bacterium HMT 952	0.485437		14.3939	6.42857	5.17241	7.42857		0.000227		0.022995	0.008716	0.002869	0.00455
Saccharibacteria (TM7) [G-1] bacterium HMT 957	0.485437		4.54545	1.42857	0.862069	1.14286		0.000456		0.01049	0.001205	0.000126	0.000239
Saccharibacteria (TM7) [G-2] bacterium HMT 350						1.71429							0.000574
Saccharibacteria (TM7) [G-3] bacterium HMT 351		1.29032	15.1515	27.1429	63.7931	45.7143			0.000109	0.010439	0.009568	0.024763	0.007999
Saccharibacteria (TM7) [G-4] bacterium HMT 355			0.757576							0.000126
Saccharibacteria (TM7) [G-5] bacterium HMT 356				0.714286		20					0.000179		0.005732
Saccharibacteria (TM7) [G-6] bacterium HMT 870	4.36893	21.9355	51.5152	48.5714	53.4483	52		0.045071	0.091419	0.098265	0.050077	0.056732	0.026552
Scardovia wiggsiae	0.485437	1.29032			0.862069	63.4286		0.000175	0.002638			2.8e-05	0.087644
Selenomonas artemidis			6.06061	8.57143	11.2069	2.28571				0.00728	0.008361	0.004641	0.000418
Selenomonas dianae						0.571429							0.000273
Selenomonas flueggei			3.78788	2.85714	0.862069					0.003424	0.00158	0.000144
Selenomonas noxia	1.45631		13.6364	17.1429	23.2759	16.5714		0.01441		0.034916	0.024333	0.017411	0.006124
Selenomonas sp. HMT 126			0.757576	2.14286	2.58621	1.71429				0.00012	0.00377	0.000499	0.000373
Selenomonas sp. HMT 133	0.485437		0.757576	0.714286				0.000386		0.000143	0.000397
Selenomonas sp. HMT 134						1.14286							0.000241
Selenomonas sp. HMT 136	0.485437	0.645161	0.757576	7.85714	36.2069	28.5714		7.7e-05	0.000267	0.000239	0.007121	0.016536	0.008582
Selenomonas sp. HMT 137			9.84848	5.71429	4.31034	1.71429				0.012952	0.005267	0.000818	0.000343
Selenomonas sp. HMT 146			3.0303	2.14286	1.72414					0.003455	0.002056	0.001759
Selenomonas sp. HMT 149					0.862069							0.000283
Selenomonas sp. HMT 478				2.14286	6.03448	4					0.001701	0.001046	0.000986
Selenomonas sp. HMT 481			2.27273	2.85714	0.862069	0.571429				0.002149	0.002856	0.000174	0.000486
Selenomonas sp. HMT 892			0.757576	2.14286	4.31034	1.14286				0.001277	0.002523	0.001294	0.000391
Selenomonas sp. HMT 919				2.14286	0.862069	0.571429					0.001885	0.00085	9.9e-05
Selenomonas sp. HMT 920	0.485437							0.000613
Selenomonas sputigena			2.27273	3.57143	1.72414	3.42857				0.00105	0.001196	0.000368	0.000288
Serratia marcescens						0.571429							1.3e-05
Shuttleworthia satelles						35.4286							0.013646
Simonsiella muelleri			9.84848	7.85714	17.2414	17.7143				0.007592	0.004406	0.010359	0.008974
Slackia exigua						17.1429							0.002183
Sneathia amnii						1.71429							0.002095
Solobacterium moorei		6.45161	23.4848	52.1429	84.4828	70.2857			0.00172	0.01631	0.034302	0.126735	0.014812
Sphingomonas echinoides					0.862069							9.4e-05
Staphylococcus aureus	4.36893	0.645161		1.42857	2.58621	13.1429		0.013616	0.006524		0.000595	0.00067	0.005469
Staphylococcus auricularis			0.757576							0.000356
Staphylococcus capitis			0.757576							0.000218
Staphylococcus cohnii				0.714286							0.000454
Staphylococcus epidermidis	28.6408	4.51613	0.757576	1.42857	2.58621	5.14286		0.085729	0.000748	0.000417	0.000657	0.001538	0.00063
Staphylococcus haemolyticus	0.970874							0.025088
Staphylococcus hominis	1.45631							0.017391
Staphylococcus lugdunensis	53.3981	7.74194	2.27273	1.42857	2.58621			3.85378	0.004678	0.032823	0.000421	0.002294
Staphylococcus pasteuri	32.0388			0.714286		0.571429		0.198077			0.000687		6.4e-05
Staphylococcus warneri	4.36893		0.757576		2.58621	0.571429		0.009696		0.000324		0.000687	9.5e-05
Stenotrophomonas maltophilia	0.485437		0.757576	2.85714	0.862069			0.000249		0.001053	0.003276	0.000118
Stomatobaculum longum		3.22581	1.51515	4.28571	10.3448	66.2857			0.003758	0.00069	0.002572	0.00782	0.119124
Stomatobaculum sp. HMT 097		1.93548	17.4242	39.2857	81.0345	85.7143			0.000634	0.015512	0.032421	0.129209	0.316203
Stomatobaculum sp. HMT 910						0.571429							0.000156
Streptococcus agalactiae	0.485437	0.645161						0.000311	8e-05
Streptococcus anginosus	0.485437					36		0.000142					0.058623
Streptococcus australis	48.0583	57.4194	58.3333	78.5714	85.3448	96.5714		0.647244	0.289418	0.32279	0.494775	0.697555	0.624407
Streptococcus constellatus			0.757576		0.862069	14.8571				0.000621		0.000315	0.013116
Streptococcus cristatus clade 578	0.485437					0.571429		0.001242					0.000967
Streptococcus cristatus clade 886	1.94175	0.645161			1.72414	2.28571		0.006477	0.000569			0.00049	0.00012
Streptococcus downei				0.714286							0.000102
Streptococcus gordonii	0.970874		6.81818	6.42857	3.44828	69.7143		0.012193		0.021433	0.016291	0.006942	0.308016
Streptococcus intermedius	0.485437		12.1212	10.7143	19.8276	83.4286		0.000335		0.012291	0.009872	0.011396	0.117305
Streptococcus lactarius	8.25243	34.1935	1.51515	2.14286	9.48276	41.1429		0.039205	1.05606	0.004158	0.011437	0.004467	0.053779
Streptococcus mitis/ S. infantis/S. oralis	100	100	100	100	100	100		56.9206	66.7775	31.6852	21.739	19.431	12.7098
Streptococcus mutans	1.94175	0.645161	3.0303	1.42857	0.862069	48		0.016715	0.001036	0.003337	0.015384	9.8e-05	0.10582
Streptococcus oralis subsp. tigurinus clade 070	0.485437							4.4e-05
Streptococcus parasanguinis clade 411	81.068	42.5806	34.0909	64.2857	73.2759	97.7143		3.80902	0.626913	0.175531	0.310616	0.527186	2.34589
Streptococcus peroris	16.0194	72.9032	10.6061	19.2857	35.3448	77.7143		0.072684	5.19149	0.113793	0.017748	0.004611	0.028502
Streptococcus pneumoniae	1.45631	1.93548		0.714286	5.17241	12		0.049236	0.044831		0.001833	0.007903	0.033727
Streptococcus pyogenes					3.44828	0.571429						0.00057	0.000117
Streptococcus salivarius	88.835	80	92.4242	96.4286	99.1379	100		7.41539	2.79112	1.52015	2.15565	3.84672	7.61989
Streptococcus sanguinis	1.94175	0.645161	95.4545	92.1429	90.5172	98.2857		0.091285	7.5e-05	1.5423	0.570043	0.396206	0.700551
Streptococcus sobrinus	0.970874		3.0303	1.42857		5.71429		0.001073		0.017141	0.021954		0.020325
Streptococcus sp. HMT 056	3.39806	8.3871	1.51515	1.42857	9.48276	38.8571		0.009864	0.008063	0.00958	0.00101	0.018628	0.201002
Streptococcus sp. HMT 057	11.165	38.0645	10.6061	20	36.2069	78.8571		0.162167	0.234037	0.035805	0.043979	0.049336	0.292696
Streptococcus sp. HMT 066	65.534	37.4194	65.1515	78.5714	93.1034	98.2857		1.66405	0.406479	0.456162	0.737618	1.2424	1.62948
Streptococcus sp. HMT 074	31.068	78.0645	57.5758	78.5714	85.3448	96.5714		0.741341	2.58887	0.763463	0.873359	0.985941	1.39405
Streptococcus thermophilus			2.27273	2.14286	0.862069	4.57143				0.008557	0.014028	0.015739	0.018192
Syntrophomonadaceae [VIII][G-1] bacterium HMT 435						0.571429							2.6e-05
Tannerella forsythia						28							0.008681
Tannerella sp. HMT 286	1.94175		35.6061	55.7143	70.6897	82.2857		0.005259		0.039486	0.081912	0.074449	0.107734
Tannerella sp. HMT 808				0.714286	0.862069	16.5714					8.5e-05	0.000177	0.00652
Tannerella sp. HMT 916					0.862069	2.28571						4.8e-05	0.001773
Treponema amylovorum						1.14286							0.000128
Treponema denticola					1.72414	28						0.000199	0.010756
Treponema lecithinolyticum					3.44828	24.5714						0.00025	0.006317
Treponema maltophilum					1.72414	16						0.000141	0.002875
Treponema medium						2.28571							0.001063
Treponema pectinovorum						0.571429							1.9e-05
Treponema socranskii				2.14286	4.31034	56					0.000501	0.000896	0.019009
Treponema sp. HMT 226						9.71429							0.00368
Treponema sp. HMT 227						0.571429							6.4e-05
Treponema sp. HMT 230					0.862069	2.85714						0.000425	0.001073
Treponema sp. HMT 231				2.14286	12.069	44					0.002094	0.003348	0.020109
Treponema sp. HMT 234						6.28571							0.001625
Treponema sp. HMT 235						1.14286							0.00029
Treponema sp. HMT 236					0.862069							0.00034
Treponema sp. HMT 237	0.485437			0.714286	6.03448	29.7143		4.4e-05			0.00043	0.001429	0.014681
Treponema sp. HMT 238						3.42857							0.002335
Treponema sp. HMT 246						9.14286							0.004566
Treponema sp. HMT 251						2.85714							0.000678
Treponema sp. HMT 253					0.862069	12						0.000204	0.002425
Treponema sp. HMT 254						0.571429							0.000133
Treponema sp. HMT 256						1.14286							0.000263
Treponema sp. HMT 257				1.42857		11.4286					0.000135		0.005622
Treponema sp. HMT 258						1.14286							0.000284
Treponema sp. HMT 262						13.7143							0.003331
Treponema sp. HMT 270						0.571429							5.1e-05
Treponema sp. HMT 508						0.571429							3.5e-05
Treponema sp. HMT 951						0.571429							0.000588
Treponema vincentii			3.0303	11.4286	31.8966	25.1429				0.001033	0.007925	0.012133	0.010727
Variovorax paradoxus					0.862069							0.000239
Veillonella atypica	0.970874	62.5806	31.0606	46.4286	69.8276	79.4286		0.001015	0.532844	0.071078	0.210704	0.364806	0.115526
Veillonella denticariosi	0.485437		3.78788	3.57143	3.44828			0.001516		0.0089	0.01462	0.001943
Veillonella dispar	11.165	80.6452	77.2727	83.5714	89.6552	92.5714		0.104227	1.75544	0.99974	1.41725	2.17899	0.287475
Veillonella parvula	2.42718	11.6129	71.2121	93.5714	98.2759	68.5714		0.049466	0.051778	0.664025	0.779728	0.83602	0.092519
Veillonella rogosae	0.485437	8.3871	71.2121	82.1429	94.8276	56		0.012854	0.078616	0.954309	1.22795	1.59253	0.069447
Veillonella sp. HMT 780	25.7282	87.0968	97.7273	95	82.7586	20		0.554043	3.85167	1.68895	0.823339	0.523447	0.005245
Veillonella sp. HMT 917		8.3871		1.42857		5.71429			0.05968		0.002017		0.002151
Veillonellaceae [G-1] bacterium HMT 155						2.28571							0.000141

## Sheet: Table S2
Table S2. Saliva microbiota core microbiome by age. Bacterial species detected in more than 75% of the participants in the age group are presented. The table is based on all 924 analyzed samples, and taxa that were present in at least two samples and where ASVs had matched to a reference sequence in eHOMD with ³98.5% identity and with at least 2 reads.
Proportion of participants in each age group where a species/phylotype was present in at least 75% of group
2 days			3 months			18 months			3 years			5 years			18 years
(n=206)	prevalence %		(n=155)	prevalence %		(n=132)	prevalence %		(n=140)	prevalence %		(n=116)	prevalence %		(n=175)	prevalence %
Streptococcus mitis/S.infantis/ S. oralis	100		Streptococcus mitis/S.infantis/ S. oralis	100		Streptococcus mitis/S.infantis/ S. oralis	100		Streptococcus mitis/S.infantis/ S. oralis	100		Streptococcus mitis/S.infantis/ S. oralis	100		Streptococcus mitis/S.infantis/ S. oralis	100
Gemella haemolysans	97.5728		Gemella haemolysans	99.3548		Gemella haemolysans	100		Gemella haemolysans	100		Gemella haemolysans	100		Actinomyces graevenitzii	100
Streptococcus salivarius	89.3204		Rothia mucilaginosa	90.9677		Granulicatella elegans	100		Haemophilus parainfluenzae	100		Fusobacterium periodonticum	100		Actinomyces sp. HMT 180/ A. odontolyticus	100
Streptococcus parasanguinis clade 411	81.068		Veillonella sp. HMT 780	87.0968		Porphyromonas pasteri	100		Granulicatella adiacens	99.2857		Granulicatella adiacens	100		Atopobium parvulum	100
Rothia mucilaginosa	75.2427		Veillonella dispar	80.6452		Porphyromonas sp. HMT930	100		Granulicatella elegans	99.2857		Haemophilus parainfluenzae	100		Gemella sanguinis	100
			Streptococcus salivarius	80		Haemophilus parainfluenzae	99.2424		Lautropia mirabilis	99.2857		Rothia mucilaginosa	100		Granulicatella adiacens	100
			Streptococcus sp. HMT 074	78.0645		Capnocytophaga sputigena	98.4848		Porphyromonas pasteri	99.2857		Bergeyella sp. HMT322	99.1379		Haemophilus parainfluenzae	100
						Granulicatella adiacens	98.4848		Rothia mucilaginosa	99.2857		Porphyromonas pasteri	99.1379		Prevotella melaninogenica	100
						Veillonella sp. HMT780	98.4848		Haemophilus sp. HMT036	97.8571		Prevotella melaninogenica	99.1379		Rothia dentocariosa	100
						Bergeyella sp. HMT322	96.9697		Porphyromonas sp. HMT930	97.8571		Streptococcus salivarius	99.1379		Streptococcus parasanguinis clade 411	100
						Rothia mucilaginosa	96.9697		Bergeyella sp. HMT322	97.1429		Lachnoanaerobaculum umeaense	98.2759		Streptococcus salivarius	100
						Haemophilus sp. HMT036	96.2121		Capnocytophaga sputigena	97.1429		Veillonella parvula	98.2759		Campylobacter concisus	99.4286
						Lautropia mirabilis	96.2121		Fusobacterium periodonticum	96.4286		Prevotella nanceiensis	97.4138		Prevotella salivae	99.4286
						Prevotella melaninogenica	95.4545		Prevotella nanceiensis	96.4286		Capnocytophaga sputigena	96.5517		Rothia mucilaginosa	99.4286
						Streptococcus sanguinis	95.4545		Streptococcus salivarius	96.4286		Granulicatella elegans	96.5517		Corynebacterium matruchotii	98.2857
						Abiotrophia defectiva	93.9394		Prevotella melaninogenica	95.7143		Lautropia mirabilis	96.5517		Fusobacterium periodonticum	98.2857
						Alloprevotella sp. HMT473	93.9394		Alloprevotella sp. HMT473	95		Haemophilus sp. HMT036	95.6897		Mogibacterium vescum	98.2857
						Streptococcus salivarius	92.4242		Veillonella sp. HMT780	95		Porphyromonas sp. HMT930	95.6897		Oribacterium sinus	98.2857
						Fusobacterium periodonticum	89.3939		Veillonella parvula	92.8571		Actinomyces sp. HMT180/ A. odontolyticus	94.8276		Prevotella pallens	98.2857
						Neisseria sicca	88.6364		Neisseria sicca	92.1429		Gemella sanguinis	94.8276		Streptococcus parasanguinis clade 721	98.2857
						Rothia aeria	88.6364		Streptococcus sanguinis	92.1429		Veillonella rogosae	94.8276		Prevotella nanceiensis	97.7143
						Neisseria perflava	87.1212		Neisseria perflava	90.7143		Capnocytophaga leadbetteri	93.1034		Actinomyces lingnae	97.1429
						Corynebacterium durum	84.8485		Gemella sanguinis	90		Streptococcus sp. HMT066	93.1034		Bergeyella sp. HMT322	97.1429
						Capnocytophaga leadbetteri	84.0909		Lachnoanaerobaculum umeaense	87.1429		Campylobacter concisus	92.2414		Lachnoanaerobaculum umeaense	97.1429
						Cardiobacterium hominis	82.5758		Actinomyces sp. HMT180/ A. odontolyticus	86.4286		Alloprevotella sp. HMT473	91.3793		Gemella haemolysans	96.5714
						Lachnoanaerobaculum umeaense	81.8182		Veillonella dispar	84.2857		Haemophilus sp. HMT908	91.3793		Streptococcus sp. HMT074	96.5714
						Prevotella nanceiensis	81.8182		Capnocytophaga leadbetteri	83.5714		Streptococcus sanguinis	91.3793		Peptostreptococcaceae [XI][G-1] sulci	96
						Bergeyella sp. HMT206	81.0606		Veillonella rogosae	82.1429		Actinomyces graevenitzii	90.5172		Prevotella oris	96
						Neisseria cinerea	78.7879		Abiotrophia defectiva	81.4286		Leptotrichia sp. HMT215	89.6552		Catonella morbi	95.4286
						Veillonella dispar	78.0303		Streptococcus australis	80		Neisseria flavescens	89.6552		Kingella oralis	95.4286
						Bergeyella sp. HMT931	76.5152		Streptococcus sp. HMT074	80		Veillonella dispar	89.6552		Porphyromonas pasteri	95.4286
						Capnocytophaga gingivalis	76.5152		Bergeyella sp. HMT206	79.2857		Capnocytophaga gingivalis	88.7931		Lautropia mirabilis	94.2857
									Streptococcus sp. HMT066	78.5714		Neisseria perflava	88.7931		Peptostreptococcus stomatis	94.2857
									Capnocytophaga gingivalis	77.8571		Corynebacterium durum	87.931		Cardiobacterium hominis	93.7143
									Haemophilus sp. HMT908	77.8571		Neisseria sicca	87.931		Corynebacterium durum	93.7143
									Rothia aeria	77.8571		Abiotrophia defectiva	86.2069		Leptotrichia sp. HMT417	93.7143
									Campylobacter concisus	75.7143		Prevotella pallens	85.3448		Prevotella histicola	92.5714
												Streptococcus australis	85.3448		Veillonella dispar	92.5714
												Streptococcus sp. HMT074	85.3448		Actinomyces sp. HMT172	92
												Catonella morbi	84.4828		Ruminococcaceae [G-2] bacterium HMT085	92
												Oribacterium sinus	84.4828		Actinomyces naeslundii	91.4286
												Peptostreptococcus stomatis	84.4828		Campylobacter gracilis	91.4286
												Solobacterium moorei	84.4828		Dialister invisus	91.4286
												Fusobacterium nucleatum subsp. polymorphum	83.6207		Gemella morbillorum	91.4286
												Haemophilus haemolyticus	82.7586		Oribacterium asaccharolyticum	91.4286
												Veillonella sp. HMT780	82.7586		Leptotrichia hongkongensis	90.2857
												Stomatobaculum sp. HMT097	81.8966		Leptotrichia sp. HMT 215	90.2857
												Atopobium parvulum	80.1724		Prevotella nigrescens	90.2857
												Leptotrichia hongkongensis	80.1724		Rothia aeria	90.2857
												Leptotrichia sp. HMT417	80.1724		Actinomyces oris	89.7143
												Rothia aeria	79.3103		Streptococcus sanguinis	89.7143
												Cardiobacterium hominis	78.4483		Peptidiphaga sp. HMT183	89.1429
												Rothia dentocariosa	77.5862		Capnocytophaga leadbetteri	88
												Actinomyces lingnae	76.7241		Fusobacterium nucleatum subsp. polymorphum	88
												Bergeyella sp. HMT206	76.7241		Alloprevotella sp. HMT 308	87.4286
															Capnocytophaga sputigena	86.8571
															Lachnoanaerobaculum orale	85.7143
															Stomatobaculum sp. HMT097	85.7143
															Saccharibacteria (TM7) [G-1] bacterium HMT352	84.5714
															Campylobacter rectus	84
															Streptococcus intermedius	82.8571
															Alloprevotella sp. HMT473	82.2857
															Tannerella sp. HMT286	82.2857
															Neisseria elongata	81.1429
															Prevotella sp. HMT313	81.1429
															Alloprevotella tannerae	80.5714
															Leptotrichia sp. HMT221	80
															Haemophilus sp. HMT036	79.4286
															Veillonella atypica	79.4286
															Fusobacterium nucleatum subsp. animalis	78.8571
															Aggregatibacter sp. HMT458	77.7143
															Granulicatella elegans	77.7143
															Neisseria macacae	77.7143
															Ruminococcaceae [G-1] bacterium HMT075	77.7143
															Bacteroidales [G-2] bacterium HMT274	76

## Sheet: Table S3
Table S3. Full list of VIP-values (Variable Importance in the Projection) from multivariate PLS models presented in Figure 3. Clustering children by relative abundances and dichotomous classification (da) of bacterial taxa at the species (s), genus (g), family (f), order (o), class (c) and phylum (p) levels in saliva swabs collected when the children were 2-days to 5-years old. Partial least squa…
			Variable Importance in the Projections (VIP-values) in the models presented in Figures 3A to 3D.
Abbriviations			PLS model 2 days versus 3 months (n=206 and 155)					PLS model 3months versus 18 months (n=155 and 132)					PLS model 18 month versus 3 years (n=132 and 140)					PLS model 3 years versus 5 years (n=140 and 116)
da=	dichotomous		Var ID (Primary)	VIP	VIP-95%CI	CoeffCS		Var ID (Primary)	VIP	VIP-95%CI	CoeffCS		Var ID (Primary)	VIP	VIP-95%CI	CoeffCS		Var ID (Primary)	VIP	VIP-95%CI	CoeffCS
s=	species		c_Absconditabacteria_(SR1)_[C-1]	0.32493	0.528395	0.000745508		c_Absconditabacteria_(SR1)_[C-1]	1.28799	0.462669	0.00187085		c_Absconditabacteria_(SR1)_[C-1]	0.00268823	0.40015	4.84053e-06		c_Absconditabacteria_(SR1)_[C-1]	0.0300775	0.535851	5.14856e-05
g=	genus		c_Actinobacteria	0.106087	0.553115	0.000243401		c_Actinobacteria	1.60965	0.331152	0.00233808		c_Actinobacteria	2.3995	0.970472	0.00432062		c_Actinobacteria	0.724446	0.595171	0.00124008
f=	family		c_Alphaproteobacteria	0.278921	0.677395	-0.000639946		c_Alphaproteobacteria	0	0	0		c_Alphaproteobacteria	0.563244	1.02129	0.0010142		c_Alphaproteobacteria	0.162118	0.781218	0.000277507
o=	order		c_Bacilli	1.21786	0.793151	-0.00279421		c_Bacilli	2.58747	0.183298	-0.00375841		c_Bacilli	3.42336	0.892832	-0.00616423		c_Bacilli	0.28555	0.91232	0.000488794
c=	class		c_Bacteroidetes	2.36486	0.862419	0.00542586		c_Bacteroidetes	2.35732	0.386317	0.00342409		c_Bacteroidetes	1.51931	0.6569	0.00273573		c_Bacteroidetes	1.60066	1.17006	-0.00273996
p=	phylum		c_Bacteroidetes_[C-1]	0	0	0		c_Bacteroidetes_[C-1]	0	0	0		c_Bacteroidetes_[C-1]	0.451216	1.0933	0.000812475		c_Bacteroidetes_[C-1]	0.697221	1.30736	0.00119348
			c_Bacteroidia	2.92236	0.590104	0.00670496		c_Bacteroidia	1.40654	0.376965	0.00204306		c_Bacteroidia	2.13663	0.835582	0.00384729		c_Bacteroidia	0.630494	1.09227	0.00107926
			c_Betaproteobacteria	0.482615	0.828671	-0.0011073		c_Betaproteobacteria	2.66651	0.237981	0.00387321		c_Betaproteobacteria	0.706691	1.11373	0.00127249		c_Betaproteobacteria	1.50743	0.889531	-0.00258036
			c_Clostridia	0.450013	0.484242	0.00103249		c_Clostridia	1.80636	0.353377	0.0026238		c_Clostridia	1.53081	1.14936	0.00275644		c_Clostridia	2.55941	0.638969	0.0043811
			c_Coriobacteriia	1.64418	0.970326	0.00377234		c_Coriobacteriia	0.463875	0.515369	-0.000673796		c_Coriobacteriia	1.59445	0.832816	0.00287102		c_Coriobacteriia	2.22124	0.787082	0.00380223
			c_Epsilonproteobacteria	0.108031	0.232278	-0.000247863		c_Epsilonproteobacteria	1.51876	0.302722	0.00220606		c_Epsilonproteobacteria	1.03812	0.876268	0.00186928		c_Epsilonproteobacteria	2.04781	0.640063	0.00350537
			c_Erysipelotrichia	0.915874	1.03248	0.00210135		c_Erysipelotrichia	0.7378	0.438025	0.00107168		c_Erysipelotrichia	1.43818	0.891629	0.00258964		c_Erysipelotrichia	2.489	1.18008	0.00426057
			c_Flavobacteriia	0.250105	0.571527	0.000573833		c_Flavobacteriia	2.53373	0.184922	0.00368035		c_Flavobacteriia	3.57937	0.901191	-0.00644514		c_Flavobacteriia	0.798137	1.01606	-0.00136622
			c_Fusobacteriia	0.631383	0.528996	0.00144862		c_Fusobacteriia	2.54466	0.121532	0.00369622		c_Fusobacteriia	0.194049	1.15537	0.000349412		c_Fusobacteriia	1.15374	0.93093	0.00197494
			c_Gammaproteobacteria	0.197608	0.564723	-0.000453385		c_Gammaproteobacteria	2.51644	0.350503	0.00365523		c_Gammaproteobacteria	1.82921	1.2742	0.00329374		c_Gammaproteobacteria	0.45069	0.414691	-0.000771474
			c_Gracilibacteria_(GN02)_[C-1]	0.278921	0.678913	-0.000639946		c_Gracilibacteria_(GN02)_[C-1]	0.726707	0.300834	0.00105557		c_Gracilibacteria_(GN02)_[C-1]	0.681356	0.927989	-0.00122687		c_Gracilibacteria_(GN02)_[C-1]	0.550544	1.48453	-0.000942401
			c_Gracilibacteria_(GN02)_[C-2]	0	0	0		c_Gracilibacteria_(GN02)_[C-2]	0.461598	0.37142	0.00067049		c_Gracilibacteria_(GN02)_[C-2]	0.811087	0.979883	-0.00146047		c_Gracilibacteria_(GN02)_[C-2]	0.736827	0.488666	-0.00126127
			c_Negativicutes	4.20656	0.41478	0.00965139		c_Negativicutes	0.181693	0.342221	-0.000263916		c_Negativicutes	0.371045	1.19686	0.000668118		c_Negativicutes	0.885643	1.15876	0.00151601
			c_Oscillatoriophycideae	0.431559	0.884397	-0.000990155		c_Oscillatoriophycideae	0.160016	0.423999	-0.000232429		c_Oscillatoriophycideae	0.478562	1.15969	-0.000861716		c_Oscillatoriophycideae	0.872257	1.28067	0.0014931
			c_Saccharibacteria(TM7)[C-1]	0.312649	0.757518	0.000717332		c_Saccharibacteria(TM7)[C-1]	0.964672	0.299896	0.00140122		c_Saccharibacteria(TM7)[C-1]	0.731115	1.64666	-0.00131647		c_Saccharibacteria(TM7)[C-1]	1.37636	1.01177	0.00235601
			c_Spirochaetia	0.278921	0.678913	-0.000639946		c_Spirochaetia	0.338216	0.477639	0.000491272		c_Spirochaetia	1.35935	0.635235	0.00244769		c_Spirochaetia	0.752519	0.346053	0.00128813
			da_c_Absconditabacteria_(SR1)_[C-1](0)	0.267751	0.521463	-0.000614319		da_c_Absconditabacteria_(SR1)_[C-1](0)	1.64529	0.417395	-0.00238985		da_c_Absconditabacteria_(SR1)_[C-1](0)	1.10296	0.926016	0.00198604		da_c_Absconditabacteria_(SR1)_[C-1](0)	1.64358	1.32609	-0.00281341
			da_c_Absconditabacteria_(SR1)_[C-1](1)	0.267751	0.521463	0.000614319		da_c_Absconditabacteria_(SR1)_[C-1](1)	1.64529	0.417395	0.00238985		da_c_Absconditabacteria_(SR1)_[C-1](1)	1.10296	0.926016	-0.00198604		da_c_Absconditabacteria_(SR1)_[C-1](1)	1.64358	1.32609	0.00281341
			da_c_Actinobacteria(0)	1.38563	0.665761	-0.00317914		da_c_Actinobacteria(0)	0.533346	0.387187	-0.000774705		da_c_Actinobacteria(0)	0	0	0		da_c_Actinobacteria(0)	0	0	0
			da_c_Actinobacteria(1)	1.38563	0.665761	0.00317914		da_c_Actinobacteria(1)	0.533346	0.387187	0.000774705		da_c_Actinobacteria(1)	0	0	0		da_c_Actinobacteria(1)	0	0	0
			da_c_Alphaproteobacteria(0)	0.278921	0.677395	0.000639946		da_c_Alphaproteobacteria(0)	0	0	0		da_c_Alphaproteobacteria(0)	0.639296	0.961119	-0.00115114		da_c_Alphaproteobacteria(0)	0.439276	1.07211	-0.000751936
			da_c_Alphaproteobacteria(1)	0.278921	0.677395	-0.000639946		da_c_Alphaproteobacteria(1)	0	0	0		da_c_Alphaproteobacteria(1)	0.639296	0.961119	0.00115114		da_c_Alphaproteobacteria(1)	0.439276	1.07211	0.000751936
			da_c_Bacilli	0	0	0		da_c_Bacilli	0	0	0		da_c_Bacilli	0	0	0		da_c_Bacilli	0	0	0
			da_c_Bacteroidetes(0)	3.70972	0.523626	-0.00851146		da_c_Bacteroidetes(0)	1.36674	0.342151	-0.00198524		da_c_Bacteroidetes(0)	0	0	0		da_c_Bacteroidetes(0)	0	0	0
			da_c_Bacteroidetes(1)	3.70972	0.523626	0.00851146		da_c_Bacteroidetes(1)	1.36674	0.342151	0.00198524		da_c_Bacteroidetes(1)	0	0	0		da_c_Bacteroidetes(1)	0	0	0
			da_c_Bacteroidetes_[C-1](0)	0	0	0		da_c_Bacteroidetes_[C-1](0)	0	0	0		da_c_Bacteroidetes_[C-1](0)	0.451216	1.0933	-0.000812475		da_c_Bacteroidetes_[C-1](0)	0.782125	1.33508	-0.00133881
			da_c_Bacteroidetes_[C-1](1)	0	0	0		da_c_Bacteroidetes_[C-1](1)	0	0	0		da_c_Bacteroidetes_[C-1](1)	0.451216	1.0933	0.000812475		da_c_Bacteroidetes_[C-1](1)	0.782125	1.33508	0.00133881
			da_c_Bacteroidia(0)	4.37754	0.534378	-0.0100437		da_c_Bacteroidia(0)	1.04612	0.4807	-0.00151953		da_c_Bacteroidia(0)	0	0	0		da_c_Bacteroidia(0)	0	0	0
			da_c_Bacteroidia(1)	4.37754	0.534378	0.0100437		da_c_Bacteroidia(1)	1.04612	0.4807	0.00151953		da_c_Bacteroidia(1)	0	0	0		da_c_Bacteroidia(1)	0	0	0
			da_c_Betaproteobacteria(0)	0.575974	0.664765	-0.00132149		da_c_Betaproteobacteria(0)	1.60935	0.254066	-0.00233765		da_c_Betaproteobacteria(0)	0	0	0		da_c_Betaproteobacteria(0)	0	0	0
			da_c_Betaproteobacteria(1)	0.575974	0.664765	0.00132149		da_c_Betaproteobacteria(1)	1.60935	0.254066	0.00233765		da_c_Betaproteobacteria(1)	0	0	0		da_c_Betaproteobacteria(1)	0	0	0
			da_c_Clostridia(0)	2.05933	1.1094	-0.00472486		da_c_Clostridia(0)	2.04798	0.368139	-0.00297477		da_c_Clostridia(0)	1.07114	0.623232	-0.00192874		da_c_Clostridia(0)	0.65519	0.745315	-0.00112153
			da_c_Clostridia(1)	2.05933	1.1094	0.00472486		da_c_Clostridia(1)	2.04798	0.368139	0.00297477		da_c_Clostridia(1)	1.07114	0.623232	0.00192874		da_c_Clostridia(1)	0.65519	0.745315	0.00112153
			da_c_Coriobacteriia(0)	2.48298	0.597977	-0.00569686		da_c_Coriobacteriia(0)	0.422237	0.278782	0.000613315		da_c_Coriobacteriia(0)	2.64307	1.05811	-0.0047592		da_c_Coriobacteriia(0)	2.23636	0.745245	-0.00382811
			da_c_Coriobacteriia(1)	2.48298	0.597977	0.00569686		da_c_Coriobacteriia(1)	0.422237	0.278782	-0.000613315		da_c_Coriobacteriia(1)	2.64307	1.05811	0.0047592		da_c_Coriobacteriia(1)	2.23636	0.745245	0.00382811
			da_c_Epsilonproteobacteria(0)	1.43117	0.651735	-0.00328362		da_c_Epsilonproteobacteria(0)	1.8245	0.356677	-0.00265015		da_c_Epsilonproteobacteria(0)	1.2406	1.08725	-0.00223386		da_c_Epsilonproteobacteria(0)	1.4206	1.08104	-0.00243172
			da_c_Epsilonproteobacteria(1)	1.43117	0.651735	0.00328362		da_c_Epsilonproteobacteria(1)	1.8245	0.356677	0.00265015		da_c_Epsilonproteobacteria(1)	1.2406	1.08725	0.00223386		da_c_Epsilonproteobacteria(1)	1.4206	1.08104	0.00243172
			da_c_Erysipelotrichia(0)	1.18717	1.02543	-0.00272381		da_c_Erysipelotrichia(0)	0.737935	0.472166	-0.00107188		da_c_Erysipelotrichia(0)	2.25461	0.77599	-0.00405973		da_c_Erysipelotrichia(0)	2.25957	0.757482	-0.00386785
			da_c_Erysipelotrichia(1)	1.18717	1.02543	0.00272381		da_c_Erysipelotrichia(1)	0.737935	0.472166	0.00107188		da_c_Erysipelotrichia(1)	2.25461	0.77599	0.00405973		da_c_Erysipelotrichia(1)	2.25957	0.757482	0.00386785
			da_c_Flavobacteriia(0)	2.42211	0.721119	-0.00555721		da_c_Flavobacteriia(0)	1.09658	0.194817	-0.00159283		da_c_Flavobacteriia(0)	0	0	0		da_c_Flavobacteriia(0)	0	0	0
			da_c_Flavobacteriia(1)	2.42211	0.721119	0.00555721		da_c_Flavobacteriia(1)	1.09658	0.194817	0.00159283		da_c_Flavobacteriia(1)	0	0	0		da_c_Flavobacteriia(1)	0	0	0
			da_c_Fusobacteriia(0)	2.18922	0.445744	-0.00502286		da_c_Fusobacteriia(0)	2.24563	0.212093	-0.00326187		da_c_Fusobacteriia(0)	0	0	0		da_c_Fusobacteriia(0)	0	0	0
			da_c_Fusobacteriia(1)	2.18922	0.445744	0.00502286		da_c_Fusobacteriia(1)	2.24563	0.212093	0.00326187		da_c_Fusobacteriia(1)	0	0	0		da_c_Fusobacteriia(1)	0	0	0
			da_c_Gammaproteobacteria(0)	0.743132	0.637556	-0.00170502		da_c_Gammaproteobacteria(0)	0.994383	0.183821	-0.00144438		da_c_Gammaproteobacteria(0)	0	0	0		da_c_Gammaproteobacteria(0)	0	0	0
			da_c_Gammaproteobacteria(1)	0.743132	0.637556	0.00170502		da_c_Gammaproteobacteria(1)	0.994383	0.183821	0.00144438		da_c_Gammaproteobacteria(1)	0	0	0		da_c_Gammaproteobacteria(1)	0	0	0
			da_c_Gracilibacteria_(GN02)_[C-1](0)	0.278921	0.678913	0.000639946		da_c_Gracilibacteria_(GN02)_[C-1](0)	1.14701	0.40579	-0.00166608		da_c_Gracilibacteria_(GN02)_[C-1](0)	0.532117	0.938456	0.000958149		da_c_Gracilibacteria_(GN02)_[C-1](0)	0.510062	1.18766	-0.000873106
			da_c_Gracilibacteria_(GN02)_[C-1](1)	0.278921	0.678913	-0.000639946		da_c_Gracilibacteria_(GN02)_[C-1](1)	1.14701	0.40579	0.00166608		da_c_Gracilibacteria_(GN02)_[C-1](1)	0.532117	0.938456	-0.000958149		da_c_Gracilibacteria_(GN02)_[C-1](1)	0.510062	1.18766	0.000873106
			da_c_Gracilibacteria_(GN02)_[C-2](0)	0	0	0		da_c_Gracilibacteria_(GN02)_[C-2](0)	0.827083	0.428358	-0.00120137		da_c_Gracilibacteria_(GN02)_[C-2](0)	0.631784	0.700144	0.00113761		da_c_Gracilibacteria_(GN02)_[C-2](0)	0.354791	0.786736	0.000607317
			da_c_Gracilibacteria_(GN02)_[C-2](1)	0	0	0		da_c_Gracilibacteria_(GN02)_[C-2](1)	0.827083	0.428358	0.00120137		da_c_Gracilibacteria_(GN02)_[C-2](1)	0.631784	0.700144	-0.00113761		da_c_Gracilibacteria_(GN02)_[C-2](1)	0.354791	0.786736	-0.000607317
			da_c_Negativicutes(0)	4.04398	0.496218	-0.00927836		da_c_Negativicutes(0)	0.165984	0.405238	-0.000241098		da_c_Negativicutes(0)	0	0	0		da_c_Negativicutes(0)	0	0	0
			da_c_Negativicutes(1)	4.04398	0.496218	0.00927836		da_c_Negativicutes(1)	0.165984	0.405238	0.000241098		da_c_Negativicutes(1)	0	0	0		da_c_Negativicutes(1)	0	0	0
			da_c_Oscillatoriophycideae(0)	0.0957344	0.607909	-0.00021965		da_c_Oscillatoriophycideae(0)	0.346142	0.402739	0.000502784		da_c_Oscillatoriophycideae(0)	0.478562	1.15969	0.000861716		da_c_Oscillatoriophycideae(0)	1.02491	1.45769	-0.0017544
			da_c_Oscillatoriophycideae(1)	0.0957344	0.607909	0.00021965		da_c_Oscillatoriophycideae(1)	0.346142	0.402739	-0.000502784		da_c_Oscillatoriophycideae(1)	0.478562	1.15969	-0.000861716		da_c_Oscillatoriophycideae(1)	1.02491	1.45769	0.0017544
			da_c_Saccharibacteria(TM7)[C-1](0)	1.8968	0.659193	-0.00435196		da_c_Saccharibacteria(TM7)[C-1](0)	1.50185	0.171237	-0.0021815		da_c_Saccharibacteria(TM7)[C-1](0)	0.833217	1.33318	-0.00150032		da_c_Saccharibacteria(TM7)[C-1](0)	1.10573	1.15995	-0.00189274
			da_c_Saccharibacteria(TM7)[C-1](1)	1.8968	0.659193	0.00435196		da_c_Saccharibacteria(TM7)[C-1](1)	1.50185	0.171237	0.0021815		da_c_Saccharibacteria(TM7)[C-1](1)	0.833217	1.33318	0.00150032		da_c_Saccharibacteria(TM7)[C-1](1)	1.10573	1.15995	0.00189274
			da_c_Spirochaetia(0)	0.278921	0.678913	0.000639946		da_c_Spirochaetia(0)	0.391871	0.502384	-0.000569208		da_c_Spirochaetia(0)	1.6493	0.514992	-0.00296978		da_c_Spirochaetia(0)	2.27445	0.58623	-0.00389331
			da_c_Spirochaetia(1)	0.278921	0.678913	-0.000639946		da_c_Spirochaetia(1)	0.391871	0.502384	0.000569208		da_c_Spirochaetia(1)	1.6493	0.514992	0.00296978		da_c_Spirochaetia(1)	2.27445	0.58623	0.00389331
			da_f_Absconditabacteria_(SR1)_[F-1](0)	0.267751	0.521463	-0.000614319		da_f_Absconditabacteria_(SR1)_[F-1](0)	1.64529	0.417395	-0.00238985		da_f_Absconditabacteria_(SR1)_[F-1](0)	1.10296	0.926016	0.00198604		da_f_Absconditabacteria_(SR1)_[F-1](0)	1.64358	1.32609	-0.00281341
			da_f_Absconditabacteria_(SR1)_[F-1](1)	0.267751	0.521463	0.000614319		da_f_Absconditabacteria_(SR1)_[F-1](1)	1.64529	0.417395	0.00238985		da_f_Absconditabacteria_(SR1)_[F-1](1)	1.10296	0.926016	-0.00198604		da_f_Absconditabacteria_(SR1)_[F-1](1)	1.64358	1.32609	0.00281341
			da_f_Actinomycetaceae(0)	3.42792	1.0788	-0.0078649		da_f_Actinomycetaceae(0)	1.56007	0.408578	-0.00226606		da_f_Actinomycetaceae(0)	0.478562	1.156	-0.000861716		da_f_Actinomycetaceae(0)	0	0	0
			da_f_Actinomycetaceae(1)	3.42792	1.0788	0.0078649		da_f_Actinomycetaceae(1)	1.56007	0.408578	0.00226606		da_f_Actinomycetaceae(1)	0.478562	1.156	0.000861716		da_f_Actinomycetaceae(1)	0	0	0
			da_f_Aerococcaceae(0)	0.0649843	0.523927	-0.000149098		da_f_Aerococcaceae(0)	2.85248	0.135404	-0.00414334		da_f_Aerococcaceae(0)	1.44629	1.0849	0.00260424		da_f_Aerococcaceae(0)	0.50605	0.680031	-0.000866237
			da_f_Aerococcaceae(1)	0.0649843	0.523927	0.000149098		da_f_Aerococcaceae(1)	2.85248	0.135404	0.00414334		da_f_Aerococcaceae(1)	1.44629	1.0849	-0.00260424		da_f_Aerococcaceae(1)	0.50605	0.680031	0.000866237
			da_f_Anaerococcus(0)	0.278921	0.674869	0.000639946		da_f_Anaerococcus(0)	0	0	0		da_f_Anaerococcus(0)	0	0	0		da_f_Anaerococcus(0)	0.454744	1.10034	-0.000778414
			da_f_Anaerococcus(1)	0.278921	0.674869	-0.000639946		da_f_Anaerococcus(1)	0	0	0		da_f_Anaerococcus(1)	0	0	0		da_f_Anaerococcus(1)	0.454744	1.10034	0.000778414
			da_f_Atopobiaceae(0)	0	0	0		da_f_Atopobiaceae(0)	0	0	0		da_f_Atopobiaceae(0)	0	0	0		da_f_Atopobiaceae(0)	0.64437	1.03969	-0.00110301
			da_f_Atopobiaceae(1)	0	0	0		da_f_Atopobiaceae(1)	0	0	0		da_f_Atopobiaceae(1)	0	0	0		da_f_Atopobiaceae(1)	0.64437	1.03969	0.00110301
			da_f_Bacillaceae(0)	0	0	0		da_f_Bacillaceae(0)	0	0	0		da_f_Bacillaceae(0)	0.451216	1.08859	-0.000812475		da_f_Bacillaceae(0)	0.376788	0.910708	0.000644971
			da_f_Bacillaceae(1)	0	0	0		da_f_Bacillaceae(1)	0	0	0		da_f_Bacillaceae(1)	0.451216	1.08859	0.000812475		da_f_Bacillaceae(1)	0.376788	0.910708	-0.000644971
			da_f_Bacteroidales_[F-2](0)	0.278921	0.678913	0.000639946		da_f_Bacteroidales_[F-2](0)	0.391871	0.484958	-0.000569208		da_f_Bacteroidales_[F-2](0)	1.6493	1.09417	-0.00296978		da_f_Bacteroidales_[F-2](0)	0.0178568	0.371698	3.05665e-05
			da_f_Bacteroidales_[F-2](1)	0.278921	0.678913	-0.000639946		da_f_Bacteroidales_[F-2](1)	0.391871	0.484958	0.000569208		da_f_Bacteroidales_[F-2](1)	1.6493	1.09417	0.00296978		da_f_Bacteroidales_[F-2](1)	0.0178568	0.371698	-3.05665e-05
			da_f_Bacteroidetes(0)	3.70972	0.523626	-0.00851146		da_f_Bacteroidetes(0)	1.36674	0.342151	-0.00198524		da_f_Bacteroidetes(0)	0	0	0		da_f_Bacteroidetes(0)	0	0	0
			da_f_Bacteroidetes(1)	3.70972	0.523626	0.00851146		da_f_Bacteroidetes(1)	1.36674	0.342151	0.00198524		da_f_Bacteroidetes(1)	0	0	0		da_f_Bacteroidetes(1)	0	0	0
			da_f_Bacteroidetes_[F-1](0)	0	0	0		da_f_Bacteroidetes_[F-1](0)	0	0	0		da_f_Bacteroidetes_[F-1](0)	0.451216	1.0933	-0.000812475		da_f_Bacteroidetes_[F-1](0)	0.782125	1.33508	-0.00133881
			da_f_Bacteroidetes_[F-1](1)	0	0	0		da_f_Bacteroidetes_[F-1](1)	0	0	0		da_f_Bacteroidetes_[F-1](1)	0.451216	1.0933	0.000812475		da_f_Bacteroidetes_[F-1](1)	0.782125	1.33508	0.00133881
			da_f_Bifidobacteriaceae(0)	0.626404	0.729587	-0.0014372		da_f_Bifidobacteriaceae(0)	0.505065	0.338443	0.000733627		da_f_Bifidobacteriaceae(0)	0	0	0		da_f_Bifidobacteriaceae(0)	1.12497	1.27187	-0.00192569
			da_f_Bifidobacteriaceae(1)	0.626404	0.729587	0.0014372		da_f_Bifidobacteriaceae(1)	0.505065	0.338443	-0.000733627		da_f_Bifidobacteriaceae(1)	0	0	0		da_f_Bifidobacteriaceae(1)	1.12497	1.27187	0.00192569
			da_f_Brucellaceae(0)	0.278921	0.677395	0.000639946		da_f_Brucellaceae(0)	0	0	0		da_f_Brucellaceae(0)	0.639296	0.961119	-0.00115114		da_f_Brucellaceae(0)	0.0784188	0.483474	-0.000134234
			da_f_Brucellaceae(1)	0.278921	0.677395	-0.000639946		da_f_Brucellaceae(1)	0	0	0		da_f_Brucellaceae(1)	0.639296	0.961119	0.00115114		da_f_Brucellaceae(1)	0.0784188	0.483474	0.000134234
			da_f_Burkholderiaceae(0)	0.042891	0.509079	9.84077e-05		da_f_Burkholderiaceae(0)	2.89283	0.149919	-0.00420195		da_f_Burkholderiaceae(0)	0.800068	1.4303	-0.00144063		da_f_Burkholderiaceae(0)	0.650085	1.21658	0.00111279
			da_f_Burkholderiaceae(1)	0.042891	0.509079	-9.84077e-05		da_f_Burkholderiaceae(1)	2.89283	0.149919	0.00420195		da_f_Burkholderiaceae(1)	0.800068	1.4303	0.00144063		da_f_Burkholderiaceae(1)	0.650085	1.21658	-0.00111279
			da_f_Campylobacteraceae(0)	1.43117	0.651735	-0.00328362		da_f_Campylobacteraceae(0)	1.8245	0.356677	-0.00265015		da_f_Campylobacteraceae(0)	1.2406	1.08725	-0.00223386		da_f_Campylobacteraceae(0)	1.4206	1.08104	-0.00243172
			da_f_Campylobacteraceae(1)	1.43117	0.651735	0.00328362		da_f_Campylobacteraceae(1)	1.8245	0.356677	0.00265015		da_f_Campylobacteraceae(1)	1.2406	1.08725	0.00223386		da_f_Campylobacteraceae(1)	1.4206	1.08104	0.00243172
			da_f_Cardiobacteriaceae(0)	0.484453	0.555985	0.00111151		da_f_Cardiobacteriaceae(0)	2.63692	0.180053	-0.00383022		da_f_Cardiobacteriaceae(0)	1.11929	1.02298	0.00201544		da_f_Cardiobacteriaceae(0)	0.564993	0.607969	-0.000967134
			da_f_Cardiobacteriaceae(1)	0.484453	0.555985	-0.00111151		da_f_Cardiobacteriaceae(1)	2.63692	0.180053	0.00383022		da_f_Cardiobacteriaceae(1)	1.11929	1.02298	-0.00201544		da_f_Cardiobacteriaceae(1)	0.564993	0.607969	0.000967134
			da_f_Carnobacteriaceae(0)	2.39026	0.573393	-0.00548414		da_f_Carnobacteriaceae(0)	1.14597	0.28031	-0.00166457		da_f_Carnobacteriaceae(0)	0	0	0		da_f_Carnobacteriaceae(0)	0	0	0
			da_f_Carnobacteriaceae(1)	2.39026	0.573393	0.00548414		da_f_Carnobacteriaceae(1)	1.14597	0.28031	0.00166457		da_f_Carnobacteriaceae(1)	0	0	0		da_f_Carnobacteriaceae(1)	0	0	0
			da_f_Comamonadaceae(0)	0	0	0		da_f_Comamonadaceae(0)	0	0	0		da_f_Comamonadaceae(0)	0.451216	1.08859	-0.000812475		da_f_Comamonadaceae(0)	0.308768	0.634103	-0.000528537
			da_f_Comamonadaceae(1)	0	0	0		da_f_Comamonadaceae(1)	0	0	0		da_f_Comamonadaceae(1)	0.451216	1.08859	0.000812475		da_f_Comamonadaceae(1)	0.308768	0.634103	0.000528537
			da_f_Coriobacteriaceae(0)	2.48298	0.597977	-0.00569686		da_f_Coriobacteriaceae(0)	0.422237	0.278782	0.000613315		da_f_Coriobacteriaceae(0)	2.64307	1.05811	-0.0047592		da_f_Coriobacteriaceae(0)	2.10836	0.73624	-0.00360901
			da_f_Coriobacteriaceae(1)	2.48298	0.597977	0.00569686		da_f_Coriobacteriaceae(1)	0.422237	0.278782	-0.000613315		da_f_Coriobacteriaceae(1)	2.64307	1.05811	0.0047592		da_f_Coriobacteriaceae(1)	2.10836	0.73624	0.00360901
			da_f_Corynebacteriaceae(0)	0.00242436	0.190581	5.56238e-06		da_f_Corynebacteriaceae(0)	2.57239	0.156966	-0.00373649		da_f_Corynebacteriaceae(0)	0.268418	0.867217	-0.000483323		da_f_Corynebacteriaceae(0)	0.120582	0.422891	-0.000206408
			da_f_Corynebacteriaceae(1)	0.00242436	0.190581	-5.56238e-06		da_f_Corynebacteriaceae(1)	2.57239	0.156966	0.00373649		da_f_Corynebacteriaceae(1)	0.268418	0.867217	0.000483323		da_f_Corynebacteriaceae(1)	0.120582	0.422891	0.000206408
			da_f_Corynebacteriales_[F-1](0)	0.278921	0.676925	0.000639946		da_f_Corynebacteriales_[F-1](0)	0	0	0		da_f_Corynebacteriales_[F-1](0)	0	0	0		da_f_Corynebacteriales_[F-1](0)	0.454744	1.10452	-0.000778414
			da_f_Corynebacteriales_[F-1](1)	0.278921	0.676925	-0.000639946		da_f_Corynebacteriales_[F-1](1)	0	0	0		da_f_Corynebacteriales_[F-1](1)	0	0	0		da_f_Corynebacteriales_[F-1](1)	0.454744	1.10452	0.000778414
			da_f_Dietziaceae(0)	0.278921	0.674869	0.000639946		da_f_Dietziaceae(0)	0	0	0		da_f_Dietziaceae(0)	0	0	0		da_f_Dietziaceae(0)	0	0	0
			da_f_Dietziaceae(1)	0.278921	0.674869	-0.000639946		da_f_Dietziaceae(1)	0	0	0		da_f_Dietziaceae(1)	0	0	0		da_f_Dietziaceae(1)	0	0	0
			da_f_Enterobacteriaceae(0)	0.108351	0.612913	0.000248596		da_f_Enterobacteriaceae(0)	0.165984	0.405238	0.000241098		da_f_Enterobacteriaceae(0)	0.451216	1.08859	-0.000812475		da_f_Enterobacteriaceae(0)	0.899495	1.28841	-0.00153972
			da_f_Enterobacteriaceae(1)	0.108351	0.612913	-0.000248596		da_f_Enterobacteriaceae(1)	0.165984	0.405238	-0.000241098		da_f_Enterobacteriaceae(1)	0.451216	1.08859	0.000812475		da_f_Enterobacteriaceae(1)	0.899495	1.28841	0.00153972
			da_f_Erysipelotrichaceae(0)	1.18717	1.02543	-0.00272381		da_f_Erysipelotrichaceae(0)	0.737935	0.472166	-0.00107188		da_f_Erysipelotrichaceae(0)	2.25461	0.77599	-0.00405973		da_f_Erysipelotrichaceae(0)	2.25957	0.757482	-0.00386785
			da_f_Erysipelotrichaceae(1)	1.18717	1.02543	0.00272381		da_f_Erysipelotrichaceae(1)	0.737935	0.472166	0.00107188		da_f_Erysipelotrichaceae(1)	2.25461	0.77599	0.00405973		da_f_Erysipelotrichaceae(1)	2.25957	0.757482	0.00386785
			da_f_Flavobacteriaceae(0)	2.42211	0.721119	-0.00555721		da_f_Flavobacteriaceae(0)	1.09658	0.194817	-0.00159283		da_f_Flavobacteriaceae(0)	0	0	0		da_f_Flavobacteriaceae(0)	0	0	0
			da_f_Flavobacteriaceae(1)	2.42211	0.721119	0.00555721		da_f_Flavobacteriaceae(1)	1.09658	0.194817	0.00159283		da_f_Flavobacteriaceae(1)	0	0	0		da_f_Flavobacteriaceae(1)	0	0	0
			da_f_Fusobacteriaceae(0)	2.05933	0.407397	-0.00472486		da_f_Fusobacteriaceae(0)	2.32872	0.186519	-0.00338256		da_f_Fusobacteriaceae(0)	0	0	0		da_f_Fusobacteriaceae(0)	0	0	0
			da_f_Fusobacteriaceae(1)	2.05933	0.407397	0.00472486		da_f_Fusobacteriaceae(1)	2.32872	0.186519	0.00338256		da_f_Fusobacteriaceae(1)	0	0	0		da_f_Fusobacteriaceae(1)	0	0	0
			da_f_Gemellaceae(0)	0.420943	0.434112	-0.000965796		da_f_Gemellaceae(0)	0.165984	0.405206	-0.000241098		da_f_Gemellaceae(0)	0	0	0		da_f_Gemellaceae(0)	0	0	0
			da_f_Gemellaceae(1)	0.420943	0.434112	0.000965796		da_f_Gemellaceae(1)	0.165984	0.405206	0.000241098		da_f_Gemellaceae(1)	0	0	0		da_f_Gemellaceae(1)	0	0	0
			da_f_Gracilibacteria_(GN02)_[F-1](0)	0.278921	0.678913	0.000639946		da_f_Gracilibacteria_(GN02)_[F-1](0)	1.14701	0.40579	-0.00166608		da_f_Gracilibacteria_(GN02)_[F-1](0)	0.532117	0.938456	0.000958149		da_f_Gracilibacteria_(GN02)_[F-1](0)	0.510062	1.18766	-0.000873106
			da_f_Gracilibacteria_(GN02)_[F-1](1)	0.278921	0.678913	-0.000639946		da_f_Gracilibacteria_(GN02)_[F-1](1)	1.14701	0.40579	0.00166608		da_f_Gracilibacteria_(GN02)_[F-1](1)	0.532117	0.938456	-0.000958149		da_f_Gracilibacteria_(GN02)_[F-1](1)	0.510062	1.18766	0.000873106
			da_f_Gracilibacteria_(GN02)_[F-2](0)	0	0	0		da_f_Gracilibacteria_(GN02)_[F-2](0)	0.827083	0.428358	-0.00120137		da_f_Gracilibacteria_(GN02)_[F-2](0)	0.631784	0.700144	0.00113761		da_f_Gracilibacteria_(GN02)_[F-2](0)	0.354791	0.786736	0.000607317
			da_f_Gracilibacteria_(GN02)_[F-2](1)	0	0	0		da_f_Gracilibacteria_(GN02)_[F-2](1)	0.827083	0.428358	0.00120137		da_f_Gracilibacteria_(GN02)_[F-2](1)	0.631784	0.700144	-0.00113761		da_f_Gracilibacteria_(GN02)_[F-2](1)	0.354791	0.786736	-0.000607317
			da_f_Lachnospiraceae[XIV](0)	2.11781	1.04242	-0.00485904		da_f_Lachnospiraceae[XIV](0)	1.98761	0.340001	-0.00288707		da_f_Lachnospiraceae[XIV](0)	1.27588	1.10814	-0.0022974		da_f_Lachnospiraceae[XIV](0)	0.758048	0.645048	-0.0012976
			da_f_Lachnospiraceae[XIV](1)	2.11781	1.04242	0.00485904		da_f_Lachnospiraceae[XIV](1)	1.98761	0.340001	0.00288707		da_f_Lachnospiraceae[XIV](1)	1.27588	1.10814	0.0022974		da_f_Lachnospiraceae[XIV](1)	0.758048	0.645048	0.0012976
			da_f_Lachnospiraceae_[XIV](0)	1.05883	1.01498	-0.00242934		da_f_Lachnospiraceae_[XIV](0)	0.681893	0.288113	-0.000990476		da_f_Lachnospiraceae_[XIV](0)	2.06181	0.522505	-0.00371257		da_f_Lachnospiraceae_[XIV](0)	2.5611	0.615978	-0.004384
			da_f_Lachnospiraceae_[XIV](1)	1.05883	1.01498	0.00242934		da_f_Lachnospiraceae_[XIV](1)	0.681893	0.288113	0.000990476		da_f_Lachnospiraceae_[XIV](1)	2.06181	0.522505	0.00371257		da_f_Lachnospiraceae_[XIV](1)	2.5611	0.615978	0.004384
			da_f_Lactobacillaceae(0)	0.507243	0.655967	-0.0011638		da_f_Lactobacillaceae(0)	0.536948	0.223243	0.000779938		da_f_Lactobacillaceae(0)	0.478562	1.15469	0.000861716		da_f_Lactobacillaceae(0)	0.64437	1.03598	-0.00110301
			da_f_Lactobacillaceae(1)	0.507243	0.655967	0.0011638		da_f_Lactobacillaceae(1)	0.536948	0.223243	-0.000779938		da_f_Lactobacillaceae(1)	0.478562	1.15469	-0.000861716		da_f_Lactobacillaceae(1)	0.64437	1.03598	0.00110301
			da_f_Leptotrichiaceae(0)	1.13577	0.532801	-0.00260587		da_f_Leptotrichiaceae(0)	2.65888	0.204568	-0.00386212		da_f_Leptotrichiaceae(0)	0.478562	1.15974	-0.000861716		da_f_Leptotrichiaceae(0)	0	0	0
			da_f_Leptotrichiaceae(1)	1.13577	0.532801	0.00260587		da_f_Leptotrichiaceae(1)	2.65888	0.204568	0.00386212		da_f_Leptotrichiaceae(1)	0.478562	1.15974	0.000861716		da_f_Leptotrichiaceae(1)	0	0	0
			da_f_Listeriaceae(0)	0	0	0		da_f_Listeriaceae(0)	0	0	0		da_f_Listeriaceae(0)	0.451216	1.08859	-0.000812475		da_f_Listeriaceae(0)	0.376788	0.910708	0.000644971
			da_f_Listeriaceae(1)	0	0	0		da_f_Listeriaceae(1)	0	0	0		da_f_Listeriaceae(1)	0.451216	1.08859	0.000812475		da_f_Listeriaceae(1)	0.376788	0.910708	-0.000644971
			da_f_Micrococcaceae(0)	1.17391	0.635391	-0.00269338		da_f_Micrococcaceae(0)	0.63567	0.44133	-0.000923335		da_f_Micrococcaceae(0)	0	0	0		da_f_Micrococcaceae(0)	0	0	0
			da_f_Micrococcaceae(1)	1.17391	0.635391	0.00269338		da_f_Micrococcaceae(1)	0.63567	0.44133	0.000923335		da_f_Micrococcaceae(1)	0	0	0		da_f_Micrococcaceae(1)	0	0	0
			da_f_Moraxellaceae(0)	0.112958	0.596235	-0.000259167		da_f_Moraxellaceae(0)	0.447628	0.324339	-0.000650197		da_f_Moraxellaceae(0)	0.0879125	1.02342	0.000158298		da_f_Moraxellaceae(0)	0.0784188	0.72899	0.000134234
			da_f_Moraxellaceae(1)	0.112958	0.596235	0.000259167		da_f_Moraxellaceae(1)	0.447628	0.324339	0.000650197		da_f_Moraxellaceae(1)	0.0879125	1.02342	-0.000158298		da_f_Moraxellaceae(1)	0.0784188	0.72899	-0.000134234
			da_f_Neisseriaceae(0)	0.575974	0.664765	-0.00132149		da_f_Neisseriaceae(0)	1.60935	0.254066	-0.00233765		da_f_Neisseriaceae(0)	0	0	0		da_f_Neisseriaceae(0)	0	0	0
			da_f_Neisseriaceae(1)	0.575974	0.664765	0.00132149		da_f_Neisseriaceae(1)	1.60935	0.254066	0.00233765		da_f_Neisseriaceae(1)	0	0	0		da_f_Neisseriaceae(1)	0	0	0
			da_f_Oscillatoriales(0)	0.0957344	0.607909	-0.00021965		da_f_Oscillatoriales(0)	0.346142	0.402739	0.000502784		da_f_Oscillatoriales(0)	0.478562	1.15969	0.000861716		da_f_Oscillatoriales(0)	1.02491	1.45769	-0.0017544
			da_f_Oscillatoriales(1)	0.0957344	0.607909	0.00021965		da_f_Oscillatoriales(1)	0.346142	0.402739	-0.000502784		da_f_Oscillatoriales(1)	0.478562	1.15969	-0.000861716		da_f_Oscillatoriales(1)	1.02491	1.45769	0.0017544
			da_f_Pasteurellaceae(0)	0.788114	0.560298	-0.00180822		da_f_Pasteurellaceae(0)	1.04612	0.180399	-0.00151953		da_f_Pasteurellaceae(0)	0	0	0		da_f_Pasteurellaceae(0)	0	0	0
			da_f_Pasteurellaceae(1)	0.788114	0.560298	0.00180822		da_f_Pasteurellaceae(1)	1.04612	0.180399	0.00151953		da_f_Pasteurellaceae(1)	0	0	0		da_f_Pasteurellaceae(1)	0	0	0
			da_f_Peptococcaceae(0)	0.370695	0.904385	-0.000850509		da_f_Peptococcaceae(0)	1.03453	0.3552	-0.00150269		da_f_Peptococcaceae(0)	1.50062	0.418643	-0.00270207		da_f_Peptococcaceae(0)	1.84114	0.741131	-0.00315159
			da_f_Peptococcaceae(1)	0.370695	0.904385	0.000850509		da_f_Peptococcaceae(1)	1.03453	0.3552	0.00150269		da_f_Peptococcaceae(1)	1.50062	0.418643	0.00270207		da_f_Peptococcaceae(1)	1.84114	0.741131	0.00315159
			da_f_Peptoniphilaceae(0)	0	0	0		da_f_Peptoniphilaceae(0)	0.391871	0.32939	-0.000569208		da_f_Peptoniphilaceae(0)	1.15251	0.768667	-0.00207526		da_f_Peptoniphilaceae(0)	1.79022	1.1044	-0.00306443
			da_f_Peptoniphilaceae(1)	0	0	0		da_f_Peptoniphilaceae(1)	0.391871	0.32939	0.000569208		da_f_Peptoniphilaceae(1)	1.15251	0.768667	0.00207526		da_f_Peptoniphilaceae(1)	1.79022	1.1044	0.00306443
			da_f_Peptostreptococcaceae[XI](0)	0.278921	0.674869	0.000639946		da_f_Peptostreptococcaceae[XI](0)	1.56869	0.554582	-0.00227858		da_f_Peptostreptococcaceae[XI](0)	0.593325	1.57147	-0.00106836		da_f_Peptostreptococcaceae[XI](0)	3.12999	0.613156	-0.00535779
			da_f_Peptostreptococcaceae[XI](1)	0.278921	0.674869	-0.000639946		da_f_Peptostreptococcaceae[XI](1)	1.56869	0.554582	0.00227858		da_f_Peptostreptococcaceae[XI](1)	0.593325	1.57147	0.00106836		da_f_Peptostreptococcaceae[XI](1)	3.12999	0.613156	0.00535779
			da_f_Porphyromonadaceae(0)	0.560181	0.70112	0.00128526		da_f_Porphyromonadaceae(0)	1.45865	0.410557	-0.00211874		da_f_Porphyromonadaceae(0)	1.65041	1.4571	-0.00297179		da_f_Porphyromonadaceae(0)	1.04724	1.65448	-0.00179262
			da_f_Porphyromonadaceae(1)	0.560181	0.70112	-0.00128526		da_f_Porphyromonadaceae(1)	1.45865	0.410557	0.00211874		da_f_Porphyromonadaceae(1)	1.65041	1.4571	0.00297179		da_f_Porphyromonadaceae(1)	1.04724	1.65448	0.00179262
			da_f_Prevotellaceae(0)	4.37754	0.534378	-0.0100437		da_f_Prevotellaceae(0)	1.04612	0.4807	-0.00151953		da_f_Prevotellaceae(0)	0	0	0		da_f_Prevotellaceae(0)	0	0	0
			da_f_Prevotellaceae(1)	4.37754	0.534378	0.0100437		da_f_Prevotellaceae(1)	1.04612	0.4807	0.00151953		da_f_Prevotellaceae(1)	0	0	0		da_f_Prevotellaceae(1)	0	0	0
			da_f_Propionibacteriaceae(0)	0.278921	0.676925	0.000639946		da_f_Propionibacteriaceae(0)	1.71245	0.296365	-0.0024874		da_f_Propionibacteriaceae(0)	2.53219	0.88689	0.00455955		da_f_Propionibacteriaceae(0)	0.283562	1.19147	-0.000485391
			da_f_Propionibacteriaceae(1)	0.278921	0.676925	-0.000639946		da_f_Propionibacteriaceae(1)	1.71245	0.296365	0.0024874		da_f_Propionibacteriaceae(1)	2.53219	0.88689	-0.00455955		da_f_Propionibacteriaceae(1)	0.283562	1.19147	0.000485391
			da_f_Pseudomonadaceae(0)	0.267751	0.855116	-0.000614319		da_f_Pseudomonadaceae(0)	0.235148	0.370595	0.000341562		da_f_Pseudomonadaceae(0)	0.451216	1.08859	-0.000812475		da_f_Pseudomonadaceae(0)	1.10452	1.34979	-0.00189067
			da_f_Pseudomonadaceae(1)	0.267751	0.855116	0.000614319		da_f_Pseudomonadaceae(1)	0.235148	0.370595	-0.000341562		da_f_Pseudomonadaceae(1)	0.451216	1.08859	0.000812475		da_f_Pseudomonadaceae(1)	1.10452	1.34979	0.00189067
			da_f_Rhizobiaceae(0)	0	0	0		da_f_Rhizobiaceae(0)	0	0	0		da_f_Rhizobiaceae(0)	0	0	0		da_f_Rhizobiaceae(0)	0.454744	1.10452	-0.000778414
			da_f_Rhizobiaceae(1)	0	0	0		da_f_Rhizobiaceae(1)	0	0	0		da_f_Rhizobiaceae(1)	0	0	0		da_f_Rhizobiaceae(1)	0.454744	1.10452	0.000778414
			da_f_Ruminococcaceae(0)	0.418328	1.07103	-0.000959798		da_f_Ruminococcaceae(0)	1.61255	0.427465	-0.00234229		da_f_Ruminococcaceae(0)	0.781531	1.13244	-0.00140725		da_f_Ruminococcaceae(0)	1.66396	0.622532	-0.0028483
			da_f_Ruminococcaceae(1)	0.418328	1.07103	0.000959798		da_f_Ruminococcaceae(1)	1.61255	0.427465	0.00234229		da_f_Ruminococcaceae(1)	0.781531	1.13244	0.00140725		da_f_Ruminococcaceae(1)	1.66396	0.622532	0.0028483
			da_f_Saccharibacteria(TM7)[F-1](0)	1.8968	0.659193	-0.00435196		da_f_Saccharibacteria(TM7)[F-1](0)	1.50185	0.171237	-0.0021815		da_f_Saccharibacteria(TM7)[F-1](0)	0.833217	1.33318	-0.00150032		da_f_Saccharibacteria(TM7)[F-1](0)	1.10573	1.15995	-0.00189274
			da_f_Saccharibacteria(TM7)[F-1](1)	1.8968	0.659193	0.00435196		da_f_Saccharibacteria(TM7)[F-1](1)	1.50185	0.171237	0.0021815		da_f_Saccharibacteria(TM7)[F-1](1)	0.833217	1.33318	0.00150032		da_f_Saccharibacteria(TM7)[F-1](1)	1.10573	1.15995	0.00189274
			da_f_Selenomonadaceae(0)	0.335036	0.865029	0.000768694		da_f_Selenomonadaceae(0)	1.10008	0.275478	-0.00159791		da_f_Selenomonadaceae(0)	0.79539	1.1978	-0.00143221		da_f_Selenomonadaceae(0)	2.6035	1.10113	-0.00445657
			da_f_Selenomonadaceae(1)	0.335036	0.865029	-0.000768694		da_f_Selenomonadaceae(1)	1.10008	0.275478	0.00159791		da_f_Selenomonadaceae(1)	0.79539	1.1978	0.00143221		da_f_Selenomonadaceae(1)	2.6035	1.10113	0.00445657
			da_f_Sphingomonadaceae(0)	0	0	0		da_f_Sphingomonadaceae(0)	0	0	0		da_f_Sphingomonadaceae(0)	0	0	0		da_f_Sphingomonadaceae(0)	0.454744	1.09286	-0.000778414
			da_f_Sphingomonadaceae(1)	0	0	0		da_f_Sphingomonadaceae(1)	0	0	0		da_f_Sphingomonadaceae(1)	0	0	0		da_f_Sphingomonadaceae(1)	0.454744	1.09286	0.000778414
			da_f_Spirochaetaceae(0)	0.278921	0.678913	0.000639946		da_f_Spirochaetaceae(0)	0.391871	0.502384	-0.000569208		da_f_Spirochaetaceae(0)	1.6493	0.514992	-0.00296978		da_f_Spirochaetaceae(0)	2.27445	0.58623	-0.00389331
			da_f_Spirochaetaceae(1)	0.278921	0.678913	-0.000639946		da_f_Spirochaetaceae(1)	0.391871	0.502384	0.000569208		da_f_Spirochaetaceae(1)	1.6493	0.514992	0.00296978		da_f_Spirochaetaceae(1)	2.27445	0.58623	0.00389331
			da_f_Staphylococcaceae(0)	3.79568	0.563078	0.00870867		da_f_Staphylococcaceae(0)	0.394672	0.744185	0.000573277		da_f_Staphylococcaceae(0)	0.182885	1.81684	-0.000329309		da_f_Staphylococcaceae(0)	0.469594	0.909596	-0.000803833
			da_f_Staphylococcaceae(1)	3.79568	0.563078	-0.00870867		da_f_Staphylococcaceae(1)	0.394672	0.744185	-0.000573277		da_f_Staphylococcaceae(1)	0.182885	1.81684	0.000329309		da_f_Staphylococcaceae(1)	0.469594	0.909596	0.000803833
			da_f_Streptococcaceae	0	0	0		da_f_Streptococcaceae	0	0	0		da_f_Streptococcaceae	0	0	0		da_f_Streptococcaceae	0	0	0
			da_f_Veillonellaceae(0)	4.04398	0.496218	-0.00927836		da_f_Veillonellaceae(0)	0.165984	0.405238	-0.000241098		da_f_Veillonellaceae(0)	0	0	0		da_f_Veillonellaceae(0)	0	0	0
			da_f_Veillonellaceae(1)	4.04398	0.496218	0.00927836		da_f_Veillonellaceae(1)	0.165984	0.405238	0.000241098		da_f_Veillonellaceae(1)	0	0	0		da_f_Veillonellaceae(1)	0	0	0
			da_f_Xanthomonadaceae(0)	0.278921	0.677395	0.000639946		da_f_Xanthomonadaceae(0)	0.194905	0.475771	-0.000283107		da_f_Xanthomonadaceae(0)	0.597566	0.707179	-0.001076		da_f_Xanthomonadaceae(0)	0.474386	1.08489	0.000812037
			da_f_Xanthomonadaceae(1)	0.278921	0.677395	-0.000639946		da_f_Xanthomonadaceae(1)	0.194905	0.475771	0.000283107		da_f_Xanthomonadaceae(1)	0.597566	0.707179	0.001076		da_f_Xanthomonadaceae(1)	0.474386	1.08489	-0.000812037
			da_g_Abiotrophia(0)	0.0649843	0.523927	-0.000149098		da_g_Abiotrophia(0)	2.85248	0.135404	-0.00414334		da_g_Abiotrophia(0)	1.44629	1.0849	0.00260424		da_g_Abiotrophia(0)	0.42456	0.671385	-0.000726746
			da_g_Abiotrophia(1)	0.0649843	0.523927	0.000149098		da_g_Abiotrophia(1)	2.85248	0.135404	0.00414334		da_g_Abiotrophia(1)	1.44629	1.0849	-0.00260424		da_g_Abiotrophia(1)	0.42456	0.671385	0.000726746
			da_g_Absconditabacteria(SR1)[G-1](0)	0.267751	0.521463	-0.000614319		da_g_Absconditabacteria(SR1)[G-1](0)	1.64529	0.417395	-0.00238985		da_g_Absconditabacteria(SR1)[G-1](0)	1.10296	0.926016	0.00198604		da_g_Absconditabacteria(SR1)[G-1](0)	1.64358	1.32609	-0.00281341
			da_g_Absconditabacteria(SR1)[G-1](1)	0.267751	0.521463	0.000614319		da_g_Absconditabacteria(SR1)[G-1](1)	1.64529	0.417395	0.00238985		da_g_Absconditabacteria(SR1)[G-1](1)	1.10296	0.926016	-0.00198604		da_g_Absconditabacteria(SR1)[G-1](1)	1.64358	1.32609	0.00281341
			da_g_Acinetobacter(0)	0.370695	0.903611	-0.000850509		da_g_Acinetobacter(0)	0.165984	0.405297	0.000241098		da_g_Acinetobacter(0)	0.451216	1.08981	-0.000812475		da_g_Acinetobacter(0)	0.376788	0.91606	0.000644971
			da_g_Acinetobacter(1)	0.370695	0.903611	0.000850509		da_g_Acinetobacter(1)	0.165984	0.405297	-0.000241098		da_g_Acinetobacter(1)	0.451216	1.08981	0.000812475		da_g_Acinetobacter(1)	0.376788	0.91606	-0.000644971
			da_g_Actinomyces(0)	3.42792	1.0788	-0.0078649		da_g_Actinomyces(0)	1.56007	0.408578	-0.00226606		da_g_Actinomyces(0)	0.478562	1.156	-0.000861716		da_g_Actinomyces(0)	0	0	0
			da_g_Actinomyces(1)	3.42792	1.0788	0.0078649		da_g_Actinomyces(1)	1.56007	0.408578	0.00226606		da_g_Actinomyces(1)	0.478562	1.156	0.000861716		da_g_Actinomyces(1)	0	0	0
			da_g_Aerococcus(0)	0	0	0		da_g_Aerococcus(0)	0	0	0		da_g_Aerococcus(0)	0	0	0		da_g_Aerococcus(0)	0.454744	1.10034	-0.000778414
			da_g_Aerococcus(1)	0	0	0		da_g_Aerococcus(1)	0	0	0		da_g_Aerococcus(1)	0	0	0		da_g_Aerococcus(1)	0.454744	1.10034	0.000778414
			da_g_Aggregatibacter(0)	0.234011	0.784533	0.000536907		da_g_Aggregatibacter(0)	2.47837	0.263527	-0.00359993		da_g_Aggregatibacter(0)	0.15759	0.89055	0.000283762		da_g_Aggregatibacter(0)	0.186735	0.869598	-0.000319645
			da_g_Aggregatibacter(1)	0.234011	0.784533	-0.000536907		da_g_Aggregatibacter(1)	2.47837	0.263527	0.00359993		da_g_Aggregatibacter(1)	0.15759	0.89055	-0.000283762		da_g_Aggregatibacter(1)	0.186735	0.869598	0.000319645
			da_g_Agrobacterium(0)	0	0	0		da_g_Agrobacterium(0)	0	0	0		da_g_Agrobacterium(0)	0	0	0		da_g_Agrobacterium(0)	0.454744	1.10452	-0.000778414
			da_g_Agrobacterium(1)	0	0	0		da_g_Agrobacterium(1)	0	0	0		da_g_Agrobacterium(1)	0	0	0		da_g_Agrobacterium(1)	0.454744	1.10452	0.000778414
			da_g_Alloiococcus(0)	0	0	0		da_g_Alloiococcus(0)	0.194905	0.4753	-0.000283107		da_g_Alloiococcus(0)	0.478562	1.15064	0.000861716		da_g_Alloiococcus(0)	0	0	0
			da_g_Alloiococcus(1)	0	0	0		da_g_Alloiococcus(1)	0.194905	0.4753	0.000283107		da_g_Alloiococcus(1)	0.478562	1.15064	-0.000861716		da_g_Alloiococcus(1)	0	0	0
			da_g_Alloprevotella(0)	3.80767	0.769796	-0.00873619		da_g_Alloprevotella(0)	1.21514	0.496382	-0.00176504		da_g_Alloprevotella(0)	0.800068	0.969056	-0.00144063		da_g_Alloprevotella(0)	0.376788	0.91606	-0.000644971
			da_g_Alloprevotella(1)	3.80767	0.769796	0.00873619		da_g_Alloprevotella(1)	1.21514	0.496382	0.00176504		da_g_Alloprevotella(1)	0.800068	0.969056	0.00144063		da_g_Alloprevotella(1)	0.376788	0.91606	0.000644971
			da_g_Anaerococcus(0)	0.278921	0.674869	0.000639946		da_g_Anaerococcus(0)	0	0	0		da_g_Anaerococcus(0)	0	0	0		da_g_Anaerococcus(0)	0.454744	1.10034	-0.000778414
			da_g_Anaerococcus(1)	0.278921	0.674869	-0.000639946		da_g_Anaerococcus(1)	0	0	0		da_g_Anaerococcus(1)	0	0	0		da_g_Anaerococcus(1)	0.454744	1.10034	0.000778414
			da_g_Anaeroglobus(0)	0.278921	0.674869	0.000639946		da_g_Anaeroglobus(0)	0	0	0		da_g_Anaeroglobus(0)	0	0	0		da_g_Anaeroglobus(0)	0	0	0
			da_g_Anaeroglobus(1)	0.278921	0.674869	-0.000639946		da_g_Anaeroglobus(1)	0	0	0		da_g_Anaeroglobus(1)	0	0	0		da_g_Anaeroglobus(1)	0	0	0
			da_g_Arthrospira(0)	0.0957344	0.607909	-0.00021965		da_g_Arthrospira(0)	0.346142	0.402739	0.000502784		da_g_Arthrospira(0)	0.478562	1.15969	0.000861716		da_g_Arthrospira(0)	1.02491	1.45769	-0.0017544
			da_g_Arthrospira(1)	0.0957344	0.607909	0.00021965		da_g_Arthrospira(1)	0.346142	0.402739	-0.000502784		da_g_Arthrospira(1)	0.478562	1.15969	-0.000861716		da_g_Arthrospira(1)	1.02491	1.45769	0.0017544
			da_g_Atopobium(0)	2.48298	0.597977	-0.00569686		da_g_Atopobium(0)	0.422237	0.278782	0.000613315		da_g_Atopobium(0)	2.64307	1.05811	-0.0047592		da_g_Atopobium(0)	2.10836	0.73624	-0.00360901
			da_g_Atopobium(1)	2.48298	0.597977	0.00569686		da_g_Atopobium(1)	0.422237	0.278782	-0.000613315		da_g_Atopobium(1)	2.64307	1.05811	0.0047592		da_g_Atopobium(1)	2.10836	0.73624	0.00360901
			da_g_Bacteroidales[G-2][G-2](0)	0.278921	0.678913	0.000639946		da_g_Bacteroidales[G-2][G-2](0)	0.391871	0.484958	-0.000569208		da_g_Bacteroidales[G-2][G-2](0)	1.6493	1.09417	-0.00296978		da_g_Bacteroidales[G-2][G-2](0)	0.0178568	0.371698	3.05665e-05
			da_g_Bacteroidales[G-2][G-2](1)	0.278921	0.678913	-0.000639946		da_g_Bacteroidales[G-2][G-2](1)	0.391871	0.484958	0.000569208		da_g_Bacteroidales[G-2][G-2](1)	1.6493	1.09417	0.00296978		da_g_Bacteroidales[G-2][G-2](1)	0.0178568	0.371698	-3.05665e-05
			da_g_Bacteroidetes[G-5][G-5](0)	0	0	0		da_g_Bacteroidetes[G-5][G-5](0)	0	0	0		da_g_Bacteroidetes[G-5][G-5](0)	0.451216	1.0933	-0.000812475		da_g_Bacteroidetes[G-5][G-5](0)	0.782125	1.33508	-0.00133881
			da_g_Bacteroidetes[G-5][G-5](1)	0	0	0		da_g_Bacteroidetes[G-5][G-5](1)	0	0	0		da_g_Bacteroidetes[G-5][G-5](1)	0.451216	1.0933	0.000812475		da_g_Bacteroidetes[G-5][G-5](1)	0.782125	1.33508	0.00133881
			da_g_Bergeyella(0)	2.50834	0.752548	-0.00575505		da_g_Bergeyella(0)	1.0511	0.203553	-0.00152676		da_g_Bergeyella(0)	0.478562	1.15969	-0.000861716		da_g_Bergeyella(0)	0.454744	1.10698	0.000778414
			da_g_Bergeyella(1)	2.50834	0.752548	0.00575505		da_g_Bergeyella(1)	1.0511	0.203553	0.00152676		da_g_Bergeyella(1)	0.478562	1.15969	0.000861716		da_g_Bergeyella(1)	0.454744	1.10698	-0.000778414
			da_g_Bifidobacterium(0)	0.68668	0.849859	-0.00157549		da_g_Bifidobacterium(0)	0.443832	0.332269	0.000644683		da_g_Bifidobacterium(0)	0	0	0		da_g_Bifidobacterium(0)	1.02491	0.978423	-0.0017544
			da_g_Bifidobacterium(1)	0.68668	0.849859	0.00157549		da_g_Bifidobacterium(1)	0.443832	0.332269	-0.000644683		da_g_Bifidobacterium(1)	0	0	0		da_g_Bifidobacterium(1)	1.02491	0.978423	0.0017544
			da_g_Brochothrix(0)	0	0	0		da_g_Brochothrix(0)	0	0	0		da_g_Brochothrix(0)	0.451216	1.08859	-0.000812475		da_g_Brochothrix(0)	0.376788	0.910708	0.000644971
			da_g_Brochothrix(1)	0	0	0		da_g_Brochothrix(1)	0	0	0		da_g_Brochothrix(1)	0.451216	1.08859	0.000812475		da_g_Brochothrix(1)	0.376788	0.910708	-0.000644971
			da_g_Butyrivibrio(0)	0	0	0		da_g_Butyrivibrio(0)	0.194905	0.476391	-0.000283107		da_g_Butyrivibrio(0)	0.959984	0.909726	-0.00172858		da_g_Butyrivibrio(0)	2.2915	0.770619	-0.0039225
			da_g_Butyrivibrio(1)	0	0	0		da_g_Butyrivibrio(1)	0.194905	0.476391	0.000283107		da_g_Butyrivibrio(1)	0.959984	0.909726	0.00172858		da_g_Butyrivibrio(1)	2.2915	0.770619	0.0039225
			da_g_Campylobacter(0)	1.43117	0.651735	-0.00328362		da_g_Campylobacter(0)	1.8245	0.356677	-0.00265015		da_g_Campylobacter(0)	1.2406	1.08725	-0.00223386		da_g_Campylobacter(0)	1.4206	1.08104	-0.00243172
			da_g_Campylobacter(1)	1.43117	0.651735	0.00328362		da_g_Campylobacter(1)	1.8245	0.356677	0.00265015		da_g_Campylobacter(1)	1.2406	1.08725	0.00223386		da_g_Campylobacter(1)	1.4206	1.08104	0.00243172
			da_g_Capnocytophaga(0)	0.100871	0.541287	0.000231436		da_g_Capnocytophaga(0)	2.95683	0.118396	-0.00429491		da_g_Capnocytophaga(0)	0.478562	1.15974	-0.000861716		da_g_Capnocytophaga(0)	0.64437	1.06686	0.00110301
			da_g_Capnocytophaga(1)	0.100871	0.541287	-0.000231436		da_g_Capnocytophaga(1)	2.95683	0.118396	0.00429491		da_g_Capnocytophaga(1)	0.478562	1.15974	0.000861716		da_g_Capnocytophaga(1)	0.64437	1.06686	-0.00110301
			da_g_Cardiobacterium(0)	0.484453	0.555985	0.00111151		da_g_Cardiobacterium(0)	2.63692	0.180053	-0.00383022		da_g_Cardiobacterium(0)	1.11929	1.02298	0.00201544		da_g_Cardiobacterium(0)	0.564993	0.607969	-0.000967134
			da_g_Cardiobacterium(1)	0.484453	0.555985	-0.00111151		da_g_Cardiobacterium(1)	2.63692	0.180053	0.00383022		da_g_Cardiobacterium(1)	1.11929	1.02298	-0.00201544		da_g_Cardiobacterium(1)	0.564993	0.607969	0.000967134
			da_g_Catonella(0)	0.370695	0.900278	-0.000850509		da_g_Catonella(0)	1.0121	0.444095	-0.00147011		da_g_Catonella(0)	2.30657	0.582464	-0.0041533		da_g_Catonella(0)	2.83783	0.816398	-0.00485768
			da_g_Catonella(1)	0.370695	0.900278	0.000850509		da_g_Catonella(1)	1.0121	0.444095	0.00147011		da_g_Catonella(1)	2.30657	0.582464	0.0041533		da_g_Catonella(1)	2.83783	0.816398	0.00485768
			da_g_Centipeda(0)	0	0	0		da_g_Centipeda(0)	0.194905	0.474387	-0.000283107		da_g_Centipeda(0)	0.0193726	0.948626	3.48831e-05		da_g_Centipeda(0)	0.0552317	0.747293	-9.45435e-05
			da_g_Centipeda(1)	0	0	0		da_g_Centipeda(1)	0.194905	0.474387	0.000283107		da_g_Centipeda(1)	0.0193726	0.948626	-3.48831e-05		da_g_Centipeda(1)	0.0552317	0.747293	9.45435e-05
			da_g_Corynebacterium(0)	0.00242436	0.190581	5.56238e-06		da_g_Corynebacterium(0)	2.57239	0.156966	-0.00373649		da_g_Corynebacterium(0)	0.268418	0.867217	-0.000483323		da_g_Corynebacterium(0)	0.120582	0.422891	-0.000206408
			da_g_Corynebacterium(1)	0.00242436	0.190581	-5.56238e-06		da_g_Corynebacterium(1)	2.57239	0.156966	0.00373649		da_g_Corynebacterium(1)	0.268418	0.867217	0.000483323		da_g_Corynebacterium(1)	0.120582	0.422891	0.000206408
			da_g_Cutibacterium(0)	0.278921	0.676925	0.000639946		da_g_Cutibacterium(0)	0	0	0		da_g_Cutibacterium(0)	0.451216	1.08859	-0.000812475		da_g_Cutibacterium(0)	0.0552317	0.741055	-9.45435e-05
			da_g_Cutibacterium(1)	0.278921	0.676925	-0.000639946		da_g_Cutibacterium(1)	0	0	0		da_g_Cutibacterium(1)	0.451216	1.08859	0.000812475		da_g_Cutibacterium(1)	0.0552317	0.741055	9.45435e-05
			da_g_Delftia(0)	0	0	0		da_g_Delftia(0)	0	0	0		da_g_Delftia(0)	0.451216	1.08859	-0.000812475		da_g_Delftia(0)	0.0552317	0.741055	-9.45435e-05
			da_g_Delftia(1)	0	0	0		da_g_Delftia(1)	0	0	0		da_g_Delftia(1)	0.451216	1.08859	0.000812475		da_g_Delftia(1)	0.0552317	0.741055	9.45435e-05
			da_g_Dialister(0)	0.278921	0.674869	0.000639946		da_g_Dialister(0)	0	0	0		da_g_Dialister(0)	0	0	0		da_g_Dialister(0)	1.02491	0.989485	-0.0017544
			da_g_Dialister(1)	0.278921	0.674869	-0.000639946		da_g_Dialister(1)	0	0	0		da_g_Dialister(1)	0	0	0		da_g_Dialister(1)	1.02491	0.989485	0.0017544
			da_g_Dietzia(0)	0.278921	0.674869	0.000639946		da_g_Dietzia(0)	0	0	0		da_g_Dietzia(0)	0	0	0		da_g_Dietzia(0)	0	0	0
			da_g_Dietzia(1)	0.278921	0.674869	-0.000639946		da_g_Dietzia(1)	0	0	0		da_g_Dietzia(1)	0	0	0		da_g_Dietzia(1)	0	0	0
			da_g_Dolosigranulum(0)	0.278921	0.676925	0.000639946		da_g_Dolosigranulum(0)	0.338772	0.391733	-0.00049208		da_g_Dolosigranulum(0)	0.240259	1.21493	0.000432618		da_g_Dolosigranulum(0)	0.0784188	0.483292	-0.000134234
			da_g_Dolosigranulum(1)	0.278921	0.676925	-0.000639946		da_g_Dolosigranulum(1)	0.338772	0.391733	0.00049208		da_g_Dolosigranulum(1)	0.240259	1.21493	-0.000432618		da_g_Dolosigranulum(1)	0.0784188	0.483292	0.000134234
			da_g_Eikenella(0)	0.395003	0.607839	0.00090628		da_g_Eikenella(0)	0.658034	0.471918	-0.00095582		da_g_Eikenella(0)	0.773745	1.4601	0.00139323		da_g_Eikenella(0)	1.58296	1.06864	-0.00270965
			da_g_Eikenella(1)	0.395003	0.607839	-0.00090628		da_g_Eikenella(1)	0.658034	0.471918	0.00095582		da_g_Eikenella(1)	0.773745	1.4601	-0.00139323		da_g_Eikenella(1)	1.58296	1.06864	0.00270965
			da_g_Enterobacter(0)	0.0649843	0.53805	-0.000149098		da_g_Enterobacter(0)	0.165984	0.405238	0.000241098		da_g_Enterobacter(0)	0	0	0		da_g_Enterobacter(0)	0.64437	1.56509	-0.00110301
			da_g_Enterobacter(1)	0.0649843	0.53805	0.000149098		da_g_Enterobacter(1)	0.165984	0.405238	-0.000241098		da_g_Enterobacter(1)	0	0	0		da_g_Enterobacter(1)	0.64437	1.56509	0.00110301
			da_g_Escherichia(0)	0.278921	0.677395	0.000639946		da_g_Escherichia(0)	0	0	0		da_g_Escherichia(0)	0.451216	1.08859	-0.000812475		da_g_Escherichia(0)	0.650085	0.747679	-0.00111279
			da_g_Escherichia(1)	0.278921	0.677395	-0.000639946		da_g_Escherichia(1)	0	0	0		da_g_Escherichia(1)	0.451216	1.08859	0.000812475		da_g_Escherichia(1)	0.650085	0.747679	0.00111279
			da_g_Filifactor(0)	0	0	0		da_g_Filifactor(0)	0	0	0		da_g_Filifactor(0)	0	0	0		da_g_Filifactor(0)	0.64437	1.03969	-0.00110301
			da_g_Filifactor(1)	0	0	0		da_g_Filifactor(1)	0	0	0		da_g_Filifactor(1)	0	0	0		da_g_Filifactor(1)	0.64437	1.03969	0.00110301
			da_g_Fusobacterium(0)	2.05933	0.407397	-0.00472486		da_g_Fusobacterium(0)	2.32872	0.186519	-0.00338256		da_g_Fusobacterium(0)	0	0	0		da_g_Fusobacterium(0)	0	0	0
			da_g_Fusobacterium(1)	2.05933	0.407397	0.00472486		da_g_Fusobacterium(1)	2.32872	0.186519	0.00338256		da_g_Fusobacterium(1)	0	0	0		da_g_Fusobacterium(1)	0	0	0
			da_g_Gardnerella(0)	0.278921	0.67988	0.000639946		da_g_Gardnerella(0)	0	0	0		da_g_Gardnerella(0)	0	0	0		da_g_Gardnerella(0)	0	0	0
			da_g_Gardnerella(1)	0.278921	0.67988	-0.000639946		da_g_Gardnerella(1)	0	0	0		da_g_Gardnerella(1)	0	0	0		da_g_Gardnerella(1)	0	0	0
			da_g_Gemella(0)	0.420943	0.434112	-0.000965796		da_g_Gemella(0)	0.165984	0.405206	-0.000241098		da_g_Gemella(0)	0	0	0		da_g_Gemella(0)	0	0	0
			da_g_Gemella(1)	0.420943	0.434112	0.000965796		da_g_Gemella(1)	0.165984	0.405206	0.000241098		da_g_Gemella(1)	0	0	0		da_g_Gemella(1)	0	0	0
			da_g_Gracilibacteria(GN02)[G-1](0)	0.278921	0.678913	0.000639946		da_g_Gracilibacteria(GN02)[G-1](0)	1.14701	0.40579	-0.00166608		da_g_Gracilibacteria(GN02)[G-1](0)	0.532117	0.938456	0.000958149		da_g_Gracilibacteria(GN02)[G-1](0)	0.510062	1.18766	-0.000873106
			da_g_Gracilibacteria(GN02)[G-1](1)	0.278921	0.678913	-0.000639946		da_g_Gracilibacteria(GN02)[G-1](1)	1.14701	0.40579	0.00166608		da_g_Gracilibacteria(GN02)[G-1](1)	0.532117	0.938456	-0.000958149		da_g_Gracilibacteria(GN02)[G-1](1)	0.510062	1.18766	0.000873106
			da_g_Gracilibacteria(GN02)[G-2](0)	0	0	0		da_g_Gracilibacteria(GN02)[G-2](0)	0.827083	0.428358	-0.00120137		da_g_Gracilibacteria(GN02)[G-2](0)	0.631784	0.700144	0.00113761		da_g_Gracilibacteria(GN02)[G-2](0)	0.354791	0.786736	0.000607317
			da_g_Gracilibacteria(GN02)[G-2](1)	0	0	0		da_g_Gracilibacteria(GN02)[G-2](1)	0.827083	0.428358	0.00120137		da_g_Gracilibacteria(GN02)[G-2](1)	0.631784	0.700144	-0.00113761		da_g_Gracilibacteria(GN02)[G-2](1)	0.354791	0.786736	-0.000607317
			da_g_Granulicatella(0)	2.41937	0.581595	-0.00555091		da_g_Granulicatella(0)	1.14597	0.28031	-0.00166457		da_g_Granulicatella(0)	0	0	0		da_g_Granulicatella(0)	0	0	0
			da_g_Granulicatella(1)	2.41937	0.581595	0.00555091		da_g_Granulicatella(1)	1.14597	0.28031	0.00166457		da_g_Granulicatella(1)	0	0	0		da_g_Granulicatella(1)	0	0	0
			da_g_Haemophilus(0)	0.788114	0.560298	-0.00180822		da_g_Haemophilus(0)	1.04612	0.180399	-0.00151953		da_g_Haemophilus(0)	0	0	0		da_g_Haemophilus(0)	0	0	0
			da_g_Haemophilus(1)	0.788114	0.560298	0.00180822		da_g_Haemophilus(1)	1.04612	0.180399	0.00151953		da_g_Haemophilus(1)	0	0	0		da_g_Haemophilus(1)	0	0	0
			da_g_Jeotgalicoccus(0)	0	0	0		da_g_Jeotgalicoccus(0)	0	0	0		da_g_Jeotgalicoccus(0)	0.451216	1.09204	-0.000812475		da_g_Jeotgalicoccus(0)	0.376788	0.911681	0.000644971
			da_g_Jeotgalicoccus(1)	0	0	0		da_g_Jeotgalicoccus(1)	0	0	0		da_g_Jeotgalicoccus(1)	0.451216	1.09204	0.000812475		da_g_Jeotgalicoccus(1)	0.376788	0.911681	-0.000644971
			da_g_Johnsonella(0)	0	0	0		da_g_Johnsonella(0)	0.481647	0.459376	-0.000699611		da_g_Johnsonella(0)	0.705295	0.901377	0.00126998		da_g_Johnsonella(0)	0.581442	0.755475	-0.00099529
			da_g_Johnsonella(1)	0	0	0		da_g_Johnsonella(1)	0.481647	0.459376	0.000699611		da_g_Johnsonella(1)	0.705295	0.901377	-0.00126998		da_g_Johnsonella(1)	0.581442	0.755475	0.00099529
			da_g_Kingella(0)	0.248975	0.669489	0.00057124		da_g_Kingella(0)	2.60841	0.221735	-0.00378882		da_g_Kingella(0)	1.01654	0.751468	0.00183042		da_g_Kingella(0)	0.846061	0.76817	-0.00144825
			da_g_Kingella(1)	0.248975	0.669489	-0.00057124		da_g_Kingella(1)	2.60841	0.221735	0.00378882		da_g_Kingella(1)	1.01654	0.751468	-0.00183042		da_g_Kingella(1)	0.846061	0.76817	0.00144825
			da_g_Klebsiella(0)	0.370695	0.898144	-0.000850509		da_g_Klebsiella(0)	0.165984	0.405238	0.000241098		da_g_Klebsiella(0)	0	0	0		da_g_Klebsiella(0)	0	0	0
			da_g_Klebsiella(1)	0.370695	0.898144	0.000850509		da_g_Klebsiella(1)	0.165984	0.405238	-0.000241098		da_g_Klebsiella(1)	0	0	0		da_g_Klebsiella(1)	0	0	0
			da_g_Kocuria(0)	0.278921	0.676925	0.000639946		da_g_Kocuria(0)	0.194905	0.474387	-0.000283107		da_g_Kocuria(0)	0.245629	1.07677	-0.000442289		da_g_Kocuria(0)	0.708014	1.26094	-0.00121195
			da_g_Kocuria(1)	0.278921	0.676925	-0.000639946		da_g_Kocuria(1)	0.194905	0.474387	0.000283107		da_g_Kocuria(1)	0.245629	1.07677	0.000442289		da_g_Kocuria(1)	0.708014	1.26094	0.00121195
			da_g_Lachnoanaerobaculum(0)	2.15167	1.06075	-0.00493672		da_g_Lachnoanaerobaculum(0)	1.84212	0.351675	-0.00267575		da_g_Lachnoanaerobaculum(0)	1.13013	1.40432	-0.00203495		da_g_Lachnoanaerobaculum(0)	1.01913	0.9221	-0.00174451
			da_g_Lachnoanaerobaculum(1)	2.15167	1.06075	0.00493672		da_g_Lachnoanaerobaculum(1)	1.84212	0.351675	0.00267575		da_g_Lachnoanaerobaculum(1)	1.13013	1.40432	0.00203495		da_g_Lachnoanaerobaculum(1)	1.01913	0.9221	0.00174451
			da_g_Lachnospiraceae[G-2][G-2](0)	0	0	0		da_g_Lachnospiraceae[G-2][G-2](0)	1.06219	0.212016	-0.00154287		da_g_Lachnospiraceae[G-2][G-2](0)	0.39738	0.853688	0.000715537		da_g_Lachnospiraceae[G-2][G-2](0)	2.05319	0.682976	-0.00351457
			da_g_Lachnospiraceae[G-2][G-2](1)	0	0	0		da_g_Lachnospiraceae[G-2][G-2](1)	1.06219	0.212016	0.00154287		da_g_Lachnospiraceae[G-2][G-2](1)	0.39738	0.853688	-0.000715537		da_g_Lachnospiraceae[G-2][G-2](1)	2.05319	0.682976	0.00351457
			da_g_Lachnospiraceae[G-3][G-3](0)	0.278921	0.678913	0.000639946		da_g_Lachnospiraceae[G-3][G-3](0)	1.14701	0.515815	-0.00166608		da_g_Lachnospiraceae[G-3][G-3](0)	0.188483	1.13684	0.000339389		da_g_Lachnospiraceae[G-3][G-3](0)	1.36962	1.13502	-0.00234446
			da_g_Lachnospiraceae[G-3][G-3](1)	0.278921	0.678913	-0.000639946		da_g_Lachnospiraceae[G-3][G-3](1)	1.14701	0.515815	0.00166608		da_g_Lachnospiraceae[G-3][G-3](1)	0.188483	1.13684	-0.000339389		da_g_Lachnospiraceae[G-3][G-3](1)	1.36962	1.13502	0.00234446
			da_g_Lachnospiraceae[G-8][G-8](0)	0	0	0		da_g_Lachnospiraceae[G-8][G-8](0)	0	0	0		da_g_Lachnospiraceae[G-8][G-8](0)	0.451216	1.0848	-0.000812475		da_g_Lachnospiraceae[G-8][G-8](0)	1.79416	0.847268	-0.00307117
			da_g_Lachnospiraceae[G-8][G-8](1)	0	0	0		da_g_Lachnospiraceae[G-8][G-8](1)	0	0	0		da_g_Lachnospiraceae[G-8][G-8](1)	0.451216	1.0848	0.000812475		da_g_Lachnospiraceae[G-8][G-8](1)	1.79416	0.847268	0.00307117
			da_g_Lactobacillus(0)	0.507243	0.655967	-0.0011638		da_g_Lactobacillus(0)	0.536948	0.223243	0.000779938		da_g_Lactobacillus(0)	0.478562	1.15469	0.000861716		da_g_Lactobacillus(0)	0.64437	1.03598	-0.00110301
			da_g_Lactobacillus(1)	0.507243	0.655967	0.0011638		da_g_Lactobacillus(1)	0.536948	0.223243	-0.000779938		da_g_Lactobacillus(1)	0.478562	1.15469	-0.000861716		da_g_Lactobacillus(1)	0.64437	1.03598	0.00110301
			da_g_Lactococcus(0)	0	0	0		da_g_Lactococcus(0)	0.658034	0.370351	-0.00095582		da_g_Lactococcus(0)	0.392829	0.839895	0.000707342		da_g_Lactococcus(0)	0.911997	0.906296	-0.00156112
			da_g_Lactococcus(1)	0	0	0		da_g_Lactococcus(1)	0.658034	0.370351	0.00095582		da_g_Lactococcus(1)	0.392829	0.839895	-0.000707342		da_g_Lactococcus(1)	0.911997	0.906296	0.00156112
			da_g_Lautropia(0)	0.042891	0.509079	9.84077e-05		da_g_Lautropia(0)	2.89283	0.149919	-0.00420195		da_g_Lautropia(0)	0.800068	1.4303	-0.00144063		da_g_Lautropia(0)	0.650085	1.21658	0.00111279
			da_g_Lautropia(1)	0.042891	0.509079	-9.84077e-05		da_g_Lautropia(1)	2.89283	0.149919	0.00420195		da_g_Lautropia(1)	0.800068	1.4303	0.00144063		da_g_Lautropia(1)	0.650085	1.21658	-0.00111279
			da_g_Lawsonella(0)	0.278921	0.676925	0.000639946		da_g_Lawsonella(0)	0	0	0		da_g_Lawsonella(0)	0	0	0		da_g_Lawsonella(0)	0.454744	1.10452	-0.000778414
			da_g_Lawsonella(1)	0.278921	0.676925	-0.000639946		da_g_Lawsonella(1)	0	0	0		da_g_Lawsonella(1)	0	0	0		da_g_Lawsonella(1)	0.454744	1.10452	0.000778414
			da_g_Leptotrichia(0)	1.13577	0.532801	-0.00260587		da_g_Leptotrichia(0)	2.65888	0.204568	-0.00386212		da_g_Leptotrichia(0)	0.478562	1.15974	-0.000861716		da_g_Leptotrichia(0)	0	0	0
			da_g_Leptotrichia(1)	1.13577	0.532801	0.00260587		da_g_Leptotrichia(1)	2.65888	0.204568	0.00386212		da_g_Leptotrichia(1)	0.478562	1.15974	0.000861716		da_g_Leptotrichia(1)	0	0	0
			da_g_Lysinibacillus(0)	0	0	0		da_g_Lysinibacillus(0)	0	0	0		da_g_Lysinibacillus(0)	0.451216	1.08859	-0.000812475		da_g_Lysinibacillus(0)	0.376788	0.910708	0.000644971
			da_g_Lysinibacillus(1)	0	0	0		da_g_Lysinibacillus(1)	0	0	0		da_g_Lysinibacillus(1)	0.451216	1.08859	0.000812475		da_g_Lysinibacillus(1)	0.376788	0.910708	-0.000644971
			da_g_Megasphaera(0)	1.18717	0.844702	-0.00272381		da_g_Megasphaera(0)	0.181443	0.490451	0.000263554		da_g_Megasphaera(0)	1.17155	0.809887	-0.00210954		da_g_Megasphaera(0)	2.31759	0.757526	-0.00396716
			da_g_Megasphaera(1)	1.18717	0.844702	0.00272381		da_g_Megasphaera(1)	0.181443	0.490451	-0.000263554		da_g_Megasphaera(1)	1.17155	0.809887	0.00210954		da_g_Megasphaera(1)	2.31759	0.757526	0.00396716
			da_g_Micrococcus(0)	0.0649843	0.54593	-0.000149098		da_g_Micrococcus(0)	0.165984	0.405238	0.000241098		da_g_Micrococcus(0)	0.784429	0.914318	-0.00141247		da_g_Micrococcus(0)	0.339815	0.608988	0.000581682
			da_g_Micrococcus(1)	0.0649843	0.54593	0.000149098		da_g_Micrococcus(1)	0.165984	0.405238	-0.000241098		da_g_Micrococcus(1)	0.784429	0.914318	0.00141247		da_g_Micrococcus(1)	0.339815	0.608988	-0.000581682
			da_g_Mitsuokella(0)	0	0	0		da_g_Mitsuokella(0)	0.194905	0.475809	-0.000283107		da_g_Mitsuokella(0)	0.478562	1.156	0.000861716		da_g_Mitsuokella(0)	0	0	0
			da_g_Mitsuokella(1)	0	0	0		da_g_Mitsuokella(1)	0.194905	0.475809	0.000283107		da_g_Mitsuokella(1)	0.478562	1.156	-0.000861716		da_g_Mitsuokella(1)	0	0	0
			da_g_Mogibacterium(0)	0	0	0		da_g_Mogibacterium(0)	0.338772	0.568858	-0.00049208		da_g_Mogibacterium(0)	0.293873	0.825946	-0.000529158		da_g_Mogibacterium(0)	3.40554	0.414341	-0.00582947
			da_g_Mogibacterium(1)	0	0	0		da_g_Mogibacterium(1)	0.338772	0.568858	0.00049208		da_g_Mogibacterium(1)	0.293873	0.825946	0.000529158		da_g_Mogibacterium(1)	3.40554	0.414341	0.00582947
			da_g_Moraxella(0)	0.112958	0.596235	-0.000259167		da_g_Moraxella(0)	0.447628	0.324339	-0.000650197		da_g_Moraxella(0)	0.0879125	1.02342	0.000158298		da_g_Moraxella(0)	0.0784188	0.72899	0.000134234
			da_g_Moraxella(1)	0.112958	0.596235	0.000259167		da_g_Moraxella(1)	0.447628	0.324339	0.000650197		da_g_Moraxella(1)	0.0879125	1.02342	-0.000158298		da_g_Moraxella(1)	0.0784188	0.72899	-0.000134234
			da_g_Mycoplasma(0)	0	0	0		da_g_Mycoplasma(0)	0	0	0		da_g_Mycoplasma(0)	0.639296	1.54895	-0.00115114		da_g_Mycoplasma(0)	0.822888	1.3422	-0.00140859
			da_g_Mycoplasma(1)	0	0	0		da_g_Mycoplasma(1)	0	0	0		da_g_Mycoplasma(1)	0.639296	1.54895	0.00115114		da_g_Mycoplasma(1)	0.822888	1.3422	0.00140859
			da_g_Neisseria(0)	0.431162	0.81944	-0.000989244		da_g_Neisseria(0)	1.69975	0.302919	-0.00246895		da_g_Neisseria(0)	0	0	0		da_g_Neisseria(0)	0	0	0
			da_g_Neisseria(1)	0.431162	0.81944	0.000989244		da_g_Neisseria(1)	1.69975	0.302919	0.00246895		da_g_Neisseria(1)	0	0	0		da_g_Neisseria(1)	0	0	0
			da_g_Neisseriaceae[G-1][G-1](0)	1.12465	0.926575	-0.00258036		da_g_Neisseriaceae[G-1][G-1](0)	0.417383	0.487825	0.000606266		da_g_Neisseriaceae[G-1][G-1](0)	0.597566	1.26296	-0.001076		da_g_Neisseriaceae[G-1][G-1](0)	0.259628	0.573486	-0.000444421
			da_g_Neisseriaceae[G-1][G-1](1)	1.12465	0.926575	0.00258036		da_g_Neisseriaceae[G-1][G-1](1)	0.417383	0.487825	-0.000606266		da_g_Neisseriaceae[G-1][G-1](1)	0.597566	1.26296	0.001076		da_g_Neisseriaceae[G-1][G-1](1)	0.259628	0.573486	0.000444421
			da_g_Ochrobactrum(0)	0.278921	0.677395	0.000639946		da_g_Ochrobactrum(0)	0	0	0		da_g_Ochrobactrum(0)	0.639296	0.961119	-0.00115114		da_g_Ochrobactrum(0)	0.0784188	0.483474	-0.000134234
			da_g_Ochrobactrum(1)	0.278921	0.677395	-0.000639946		da_g_Ochrobactrum(1)	0	0	0		da_g_Ochrobactrum(1)	0.639296	0.961119	0.00115114		da_g_Ochrobactrum(1)	0.0784188	0.483474	0.000134234
			da_g_Olsenella(0)	0	0	0		da_g_Olsenella(0)	0	0	0		da_g_Olsenella(0)	0	0	0		da_g_Olsenella(0)	0.64437	1.03969	-0.00110301
			da_g_Olsenella(1)	0	0	0		da_g_Olsenella(1)	0	0	0		da_g_Olsenella(1)	0	0	0		da_g_Olsenella(1)	0.64437	1.03969	0.00110301
			da_g_Oribacterium(0)	0.267751	0.867153	-0.000614319		da_g_Oribacterium(0)	1.49683	0.344071	-0.0021742		da_g_Oribacterium(0)	1.62733	1.02333	-0.00293023		da_g_Oribacterium(0)	2.0484	0.650915	-0.00350637
			da_g_Oribacterium(1)	0.267751	0.867153	0.000614319		da_g_Oribacterium(1)	1.49683	0.344071	0.0021742		da_g_Oribacterium(1)	1.62733	1.02333	0.00293023		da_g_Oribacterium(1)	2.0484	0.650915	0.00350637
			da_g_Ottowia(0)	0	0	0		da_g_Ottowia(0)	0.827083	0.387241	-0.00120137		da_g_Ottowia(0)	0.83872	1.23576	0.00151023		da_g_Ottowia(0)	0.560985	0.677127	-0.000960273
			da_g_Ottowia(1)	0	0	0		da_g_Ottowia(1)	0.827083	0.387241	0.00120137		da_g_Ottowia(1)	0.83872	1.23576	-0.00151023		da_g_Ottowia(1)	0.560985	0.677127	0.000960273
			da_g_Parascardovia(0)	0.370695	0.903335	-0.000850509		da_g_Parascardovia(0)	0.165984	0.404139	0.000241098		da_g_Parascardovia(0)	0	0	0		da_g_Parascardovia(0)	0	0	0
			da_g_Parascardovia(1)	0.370695	0.903335	0.000850509		da_g_Parascardovia(1)	0.165984	0.404139	-0.000241098		da_g_Parascardovia(1)	0	0	0		da_g_Parascardovia(1)	0	0	0
			da_g_Parvimonas(0)	0	0	0		da_g_Parvimonas(0)	0.391871	0.32939	-0.000569208		da_g_Parvimonas(0)	1.15251	0.768667	-0.00207526		da_g_Parvimonas(0)	1.79022	1.1044	-0.00306443
			da_g_Parvimonas(1)	0	0	0		da_g_Parvimonas(1)	0.391871	0.32939	0.000569208		da_g_Parvimonas(1)	1.15251	0.768667	0.00207526		da_g_Parvimonas(1)	1.79022	1.1044	0.00306443
			da_g_Peptidiphaga(0)	0.484453	0.555985	0.00111151		da_g_Peptidiphaga(0)	0.972901	0.474093	-0.00141318		da_g_Peptidiphaga(0)	1.57806	1.08252	-0.00284151		da_g_Peptidiphaga(0)	0.839152	0.810076	-0.00143643
			da_g_Peptidiphaga(1)	0.484453	0.555985	-0.00111151		da_g_Peptidiphaga(1)	0.972901	0.474093	0.00141318		da_g_Peptidiphaga(1)	1.57806	1.08252	0.00284151		da_g_Peptidiphaga(1)	0.839152	0.810076	0.00143643
			da_g_Peptococcus(0)	0.370695	0.904385	-0.000850509		da_g_Peptococcus(0)	1.03453	0.3552	-0.00150269		da_g_Peptococcus(0)	1.50062	0.418643	-0.00270207		da_g_Peptococcus(0)	1.84114	0.741131	-0.00315159
			da_g_Peptococcus(1)	0.370695	0.904385	0.000850509		da_g_Peptococcus(1)	1.03453	0.3552	0.00150269		da_g_Peptococcus(1)	1.50062	0.418643	0.00270207		da_g_Peptococcus(1)	1.84114	0.741131	0.00315159
			da_g_Peptoniphilus(0)	0	0	0		da_g_Peptoniphilus(0)	0	0	0		da_g_Peptoniphilus(0)	0.451216	1.0848	-0.000812475		da_g_Peptoniphilus(0)	0.376788	0.909818	0.000644971
			da_g_Peptoniphilus(1)	0	0	0		da_g_Peptoniphilus(1)	0	0	0		da_g_Peptoniphilus(1)	0.451216	1.0848	0.000812475		da_g_Peptoniphilus(1)	0.376788	0.909818	-0.000644971
			da_g_Peptostreptococcaceae[XI][G-1][XI][G-1](0)	0	0	0		da_g_Peptostreptococcaceae[XI][G-1][XI][G-1](0)	0.877639	0.505413	-0.0012748		da_g_Peptostreptococcaceae[XI][G-1][XI][G-1](0)	1.19761	1.04276	-0.00215645		da_g_Peptostreptococcaceae[XI][G-1][XI][G-1](0)	3.09421	0.45569	-0.00529655
			da_g_Peptostreptococcaceae[XI][G-1][XI][G-1](1)	0	0	0		da_g_Peptostreptococcaceae[XI][G-1][XI][G-1](1)	0.877639	0.505413	0.0012748		da_g_Peptostreptococcaceae[XI][G-1][XI][G-1](1)	1.19761	1.04276	0.00215645		da_g_Peptostreptococcaceae[XI][G-1][XI][G-1](1)	3.09421	0.45569	0.00529655
			da_g_Peptostreptococcaceae[XI][G-2][XI][G-2](0)	0	0	0		da_g_Peptostreptococcaceae[XI][G-2][XI][G-2](0)	0	0	0		da_g_Peptostreptococcaceae[XI][G-2][XI][G-2](0)	0	0	0		da_g_Peptostreptococcaceae[XI][G-2][XI][G-2](0)	1.53869	1.4039	-0.00263387
			da_g_Peptostreptococcaceae[XI][G-2][XI][G-2](1)	0	0	0		da_g_Peptostreptococcaceae[XI][G-2][XI][G-2](1)	0	0	0		da_g_Peptostreptococcaceae[XI][G-2][XI][G-2](1)	0	0	0		da_g_Peptostreptococcaceae[XI][G-2][XI][G-2](1)	1.53869	1.4039	0.00263387
			da_g_Peptostreptococcaceae[XI][G-5][XI][G-5](0)	0	0	0		da_g_Peptostreptococcaceae[XI][G-5][XI][G-5](0)	0	0	0		da_g_Peptostreptococcaceae[XI][G-5][XI][G-5](0)	0.907468	1.11856	-0.00163402		da_g_Peptostreptococcaceae[XI][G-5][XI][G-5](0)	1.75467	1.13705	-0.00300358
			da_g_Peptostreptococcaceae[XI][G-5][XI][G-5](1)	0	0	0		da_g_Peptostreptococcaceae[XI][G-5][XI][G-5](1)	0	0	0		da_g_Peptostreptococcaceae[XI][G-5][XI][G-5](1)	0.907468	1.11856	0.00163402		da_g_Peptostreptococcaceae[XI][G-5][XI][G-5](1)	1.75467	1.13705	0.00300358
			da_g_Peptostreptococcaceae[XI][G-7][XI][G-7](0)	0	0	0		da_g_Peptostreptococcaceae[XI][G-7][XI][G-7](0)	1.26805	0.438425	-0.0018419		da_g_Peptostreptococcaceae[XI][G-7][XI][G-7](0)	0.325967	1.04231	0.000586948		da_g_Peptostreptococcaceae[XI][G-7][XI][G-7](0)	2.68643	0.37044	-0.00459854
			da_g_Peptostreptococcaceae[XI][G-7][XI][G-7](1)	0	0	0		da_g_Peptostreptococcaceae[XI][G-7][XI][G-7](1)	1.26805	0.438425	0.0018419		da_g_Peptostreptococcaceae[XI][G-7][XI][G-7](1)	0.325967	1.04231	-0.000586948		da_g_Peptostreptococcaceae[XI][G-7][XI][G-7](1)	2.68643	0.37044	0.00459854
			da_g_Peptostreptococcaceae[XI][G-9][XI][G-9](0)	0.278921	0.674869	0.000639946		da_g_Peptostreptococcaceae[XI][G-9][XI][G-9](0)	0	0	0		da_g_Peptostreptococcaceae[XI][G-9][XI][G-9](0)	0.639296	0.984825	-0.00115114		da_g_Peptostreptococcaceae[XI][G-9][XI][G-9](0)	1.02712	0.67723	-0.00175819
			da_g_Peptostreptococcaceae[XI][G-9][XI][G-9](1)	0.278921	0.674869	-0.000639946		da_g_Peptostreptococcaceae[XI][G-9][XI][G-9](1)	0	0	0		da_g_Peptostreptococcaceae[XI][G-9][XI][G-9](1)	0.639296	0.984825	0.00115114		da_g_Peptostreptococcaceae[XI][G-9][XI][G-9](1)	1.02712	0.67723	0.00175819
			da_g_Peptostreptococcus(0)	0.267751	0.876377	-0.000614319		da_g_Peptostreptococcus(0)	1.09843	0.365541	-0.00159551		da_g_Peptostreptococcus(0)	1.91789	1.03693	-0.00345342		da_g_Peptostreptococcus(0)	2.43191	0.849301	-0.00416286
			da_g_Peptostreptococcus(1)	0.267751	0.876377	0.000614319		da_g_Peptostreptococcus(1)	1.09843	0.365541	0.00159551		da_g_Peptostreptococcus(1)	1.91789	1.03693	0.00345342		da_g_Peptostreptococcus(1)	2.43191	0.849301	0.00416286
			da_g_Porphyromonas(0)	3.70972	0.523626	-0.00851146		da_g_Porphyromonas(0)	1.36674	0.342151	-0.00198524		da_g_Porphyromonas(0)	0	0	0		da_g_Porphyromonas(0)	0	0	0
			da_g_Porphyromonas(1)	3.70972	0.523626	0.00851146		da_g_Porphyromonas(1)	1.36674	0.342151	0.00198524		da_g_Porphyromonas(1)	0	0	0		da_g_Porphyromonas(1)	0	0	0
			da_g_Prevotella(0)	3.5325	0.702203	-0.00810485		da_g_Prevotella(0)	1.65453	0.401265	-0.00240327		da_g_Prevotella(0)	0	0	0		da_g_Prevotella(0)	0	0	0
			da_g_Prevotella(1)	3.5325	0.702203	0.00810485		da_g_Prevotella(1)	1.65453	0.401265	0.00240327		da_g_Prevotella(1)	0	0	0		da_g_Prevotella(1)	0	0	0
			da_g_Propionibacteriaceae[G-1][G-1](0)	0	0	0		da_g_Propionibacteriaceae[G-1][G-1](0)	0	0	0		da_g_Propionibacteriaceae[G-1][G-1](0)	0.451216	1.09204	-0.000812475		da_g_Propionibacteriaceae[G-1][G-1](0)	0.0552317	0.748661	-9.45435e-05
			da_g_Propionibacteriaceae[G-1][G-1](1)	0	0	0		da_g_Propionibacteriaceae[G-1][G-1](1)	0	0	0		da_g_Propionibacteriaceae[G-1][G-1](1)	0.451216	1.09204	0.000812475		da_g_Propionibacteriaceae[G-1][G-1](1)	0.0552317	0.748661	9.45435e-05
			da_g_Pseudomonas(0)	0.267751	0.855116	-0.000614319		da_g_Pseudomonas(0)	0.235148	0.370595	0.000341562		da_g_Pseudomonas(0)	0.451216	1.08859	-0.000812475		da_g_Pseudomonas(0)	1.10452	1.34979	-0.00189067
			da_g_Pseudomonas(1)	0.267751	0.855116	0.000614319		da_g_Pseudomonas(1)	0.235148	0.370595	-0.000341562		da_g_Pseudomonas(1)	0.451216	1.08859	0.000812475		da_g_Pseudomonas(1)	1.10452	1.34979	0.00189067
			da_g_Pseudopropionibacterium(0)	0	0	0		da_g_Pseudopropionibacterium(0)	1.71245	0.296365	-0.0024874		da_g_Pseudopropionibacterium(0)	2.66924	0.846396	0.00480633		da_g_Pseudopropionibacterium(0)	0.267851	1.04956	-0.000458497
			da_g_Pseudopropionibacterium(1)	0	0	0		da_g_Pseudopropionibacterium(1)	1.71245	0.296365	0.0024874		da_g_Pseudopropionibacterium(1)	2.66924	0.846396	-0.00480633		da_g_Pseudopropionibacterium(1)	0.267851	1.04956	0.000458497
			da_g_Rothia(0)	1.17391	0.635391	-0.00269338		da_g_Rothia(0)	0.63567	0.44133	-0.000923335		da_g_Rothia(0)	0	0	0		da_g_Rothia(0)	0	0	0
			da_g_Rothia(1)	1.17391	0.635391	0.00269338		da_g_Rothia(1)	0.63567	0.44133	0.000923335		da_g_Rothia(1)	0	0	0		da_g_Rothia(1)	0	0	0
			da_g_Ruminococcaceae[G-1][G-1](0)	0.267751	0.856728	-0.000614319		da_g_Ruminococcaceae[G-1][G-1](0)	1.40184	0.357485	-0.00203623		da_g_Ruminococcaceae[G-1][G-1](0)	0.174353	0.806593	-0.000313947		da_g_Ruminococcaceae[G-1][G-1](0)	1.60313	1.03359	-0.00274418
			da_g_Ruminococcaceae[G-1][G-1](1)	0.267751	0.856728	0.000614319		da_g_Ruminococcaceae[G-1][G-1](1)	1.40184	0.357485	0.00203623		da_g_Ruminococcaceae[G-1][G-1](1)	0.174353	0.806593	0.000313947		da_g_Ruminococcaceae[G-1][G-1](1)	1.60313	1.03359	0.00274418
			da_g_Ruminococcaceae[G-2][G-2](0)	0.524971	0.820471	-0.00120448		da_g_Ruminococcaceae[G-2][G-2](0)	0.916503	0.733707	-0.00133126		da_g_Ruminococcaceae[G-2][G-2](0)	1.92013	1.09617	-0.00345746		da_g_Ruminococcaceae[G-2][G-2](0)	1.54055	0.644533	-0.00263705
			da_g_Ruminococcaceae[G-2][G-2](1)	0.524971	0.820471	0.00120448		da_g_Ruminococcaceae[G-2][G-2](1)	0.916503	0.733707	0.00133126		da_g_Ruminococcaceae[G-2][G-2](1)	1.92013	1.09617	0.00345746		da_g_Ruminococcaceae[G-2][G-2](1)	1.54055	0.644533	0.00263705
			da_g_Saccharibacteria(TM7)[G-1](0)	1.18288	0.418391	-0.00271395		da_g_Saccharibacteria(TM7)[G-1](0)	1.54622	0.318977	-0.00224595		da_g_Saccharibacteria(TM7)[G-1](0)	0.9298	1.09022	-0.00167423		da_g_Saccharibacteria(TM7)[G-1](0)	1.96667	0.993969	-0.00336647
			da_g_Saccharibacteria(TM7)[G-1](1)	1.18288	0.418391	0.00271395		da_g_Saccharibacteria(TM7)[G-1](1)	1.54622	0.318977	0.00224595		da_g_Saccharibacteria(TM7)[G-1](1)	0.9298	1.09022	0.00167423		da_g_Saccharibacteria(TM7)[G-1](1)	1.96667	0.993969	0.00336647
			da_g_Saccharibacteria(TM7)[G-3](0)	0.524971	1.27929	-0.00120448		da_g_Saccharibacteria(TM7)[G-3](0)	0.789854	0.325423	-0.00114729		da_g_Saccharibacteria(TM7)[G-3](0)	1.11929	1.44931	-0.00201544		da_g_Saccharibacteria(TM7)[G-3](0)	2.43098	1.19862	-0.00416126
			da_g_Saccharibacteria(TM7)[G-3](1)	0.524971	1.27929	0.00120448		da_g_Saccharibacteria(TM7)[G-3](1)	0.789854	0.325423	0.00114729		da_g_Saccharibacteria(TM7)[G-3](1)	1.11929	1.44931	0.00201544		da_g_Saccharibacteria(TM7)[G-3](1)	2.43098	1.19862	0.00416126
			da_g_Saccharibacteria(TM7)[G-4](0)	0	0	0		da_g_Saccharibacteria(TM7)[G-4](0)	0.194905	0.476391	-0.000283107		da_g_Saccharibacteria(TM7)[G-4](0)	0.478562	1.15974	0.000861716		da_g_Saccharibacteria(TM7)[G-4](0)	0	0	0
			da_g_Saccharibacteria(TM7)[G-4](1)	0	0	0		da_g_Saccharibacteria(TM7)[G-4](1)	0.194905	0.476391	0.000283107		da_g_Saccharibacteria(TM7)[G-4](1)	0.478562	1.15974	-0.000861716		da_g_Saccharibacteria(TM7)[G-4](1)	0	0	0
			da_g_Saccharibacteria(TM7)[G-5](0)	0	0	0		da_g_Saccharibacteria(TM7)[G-5](0)	0	0	0		da_g_Saccharibacteria(TM7)[G-5](0)	0.451216	1.0933	-0.000812475		da_g_Saccharibacteria(TM7)[G-5](0)	0.376788	0.915029	0.000644971
			da_g_Saccharibacteria(TM7)[G-5](1)	0	0	0		da_g_Saccharibacteria(TM7)[G-5](1)	0	0	0		da_g_Saccharibacteria(TM7)[G-5](1)	0.451216	1.0933	0.000812475		da_g_Saccharibacteria(TM7)[G-5](1)	0.376788	0.915029	-0.000644971
			da_g_Saccharibacteria(TM7)[G-6](0)	1.63771	0.744647	-0.00375751		da_g_Saccharibacteria(TM7)[G-6](0)	0.958802	0.350057	-0.0013927		da_g_Saccharibacteria(TM7)[G-6](0)	0.228424	0.554866	0.000411309		da_g_Saccharibacteria(TM7)[G-6](0)	0.387694	0.690693	-0.000663639
			da_g_Saccharibacteria(TM7)[G-6](1)	1.63771	0.744647	0.00375751		da_g_Saccharibacteria(TM7)[G-6](1)	0.958802	0.350057	0.0013927		da_g_Saccharibacteria(TM7)[G-6](1)	0.228424	0.554866	-0.000411309		da_g_Saccharibacteria(TM7)[G-6](1)	0.387694	0.690693	0.000663639
			da_g_Scardovia(0)	0.267751	0.522969	-0.000614319		da_g_Scardovia(0)	0.235148	0.373133	0.000341562		da_g_Scardovia(0)	0	0	0		da_g_Scardovia(0)	0.454744	1.10034	-0.000778414
			da_g_Scardovia(1)	0.267751	0.522969	0.000614319		da_g_Scardovia(1)	0.235148	0.373133	-0.000341562		da_g_Scardovia(1)	0	0	0		da_g_Scardovia(1)	0.454744	1.10034	0.000778414
			da_g_Selenomonas(0)	0.335036	0.865029	0.000768694		da_g_Selenomonas(0)	1.10008	0.275478	-0.00159791		da_g_Selenomonas(0)	0.79539	1.1978	-0.00143221		da_g_Selenomonas(0)	2.6035	1.10113	-0.00445657
			da_g_Selenomonas(1)	0.335036	0.865029	-0.000768694		da_g_Selenomonas(1)	1.10008	0.275478	0.00159791		da_g_Selenomonas(1)	0.79539	1.1978	0.00143221		da_g_Selenomonas(1)	2.6035	1.10113	0.00445657
			da_g_Simonsiella(0)	0	0	0		da_g_Simonsiella(0)	0.717964	0.384058	-0.00104287		da_g_Simonsiella(0)	0.169001	0.245895	0.000304309		da_g_Simonsiella(0)	0.862606	1.32233	-0.00147658
			da_g_Simonsiella(1)	0	0	0		da_g_Simonsiella(1)	0.717964	0.384058	0.00104287		da_g_Simonsiella(1)	0.169001	0.245895	-0.000304309		da_g_Simonsiella(1)	0.862606	1.32233	0.00147658
			da_g_Solobacterium(0)	1.18717	1.02543	-0.00272381		da_g_Solobacterium(0)	0.737935	0.472166	-0.00107188		da_g_Solobacterium(0)	2.25461	0.77599	-0.00405973		da_g_Solobacterium(0)	2.25957	0.757482	-0.00386785
			da_g_Solobacterium(1)	1.18717	1.02543	0.00272381		da_g_Solobacterium(1)	0.737935	0.472166	0.00107188		da_g_Solobacterium(1)	2.25461	0.77599	0.00405973		da_g_Solobacterium(1)	2.25957	0.757482	0.00386785
			da_g_Sphingomonas(0)	0	0	0		da_g_Sphingomonas(0)	0	0	0		da_g_Sphingomonas(0)	0	0	0		da_g_Sphingomonas(0)	0.454744	1.09286	-0.000778414
			da_g_Sphingomonas(1)	0	0	0		da_g_Sphingomonas(1)	0	0	0		da_g_Sphingomonas(1)	0	0	0		da_g_Sphingomonas(1)	0.454744	1.09286	0.000778414
			da_g_Staphylococcus(0)	3.79568	0.563078	0.00870867		da_g_Staphylococcus(0)	0.394672	0.744185	0.000573277		da_g_Staphylococcus(0)	0.182885	1.81684	-0.000329309		da_g_Staphylococcus(0)	0.469594	0.909596	-0.000803833
			da_g_Staphylococcus(1)	3.79568	0.563078	-0.00870867		da_g_Staphylococcus(1)	0.394672	0.744185	-0.000573277		da_g_Staphylococcus(1)	0.182885	1.81684	0.000329309		da_g_Staphylococcus(1)	0.469594	0.909596	0.000803833
			da_g_Stenotrophomonas(0)	0.278921	0.677395	0.000639946		da_g_Stenotrophomonas(0)	0.194905	0.475771	-0.000283107		da_g_Stenotrophomonas(0)	0.597566	0.707179	-0.001076		da_g_Stenotrophomonas(0)	0.474386	1.08489	0.000812037
			da_g_Stenotrophomonas(1)	0.278921	0.677395	-0.000639946		da_g_Stenotrophomonas(1)	0.194905	0.475771	0.000283107		da_g_Stenotrophomonas(1)	0.597566	0.707179	0.001076		da_g_Stenotrophomonas(1)	0.474386	1.08489	-0.000812037
			da_g_Stomatobaculum(0)	1.05883	1.01498	-0.00242934		da_g_Stomatobaculum(0)	0.654781	0.279274	-0.000951095		da_g_Stomatobaculum(0)	2.02531	0.501633	-0.00364685		da_g_Stomatobaculum(0)	2.58474	0.62398	-0.00442445
			da_g_Stomatobaculum(1)	1.05883	1.01498	0.00242934		da_g_Stomatobaculum(1)	0.654781	0.279274	0.000951095		da_g_Stomatobaculum(1)	2.02531	0.501633	0.00364685		da_g_Stomatobaculum(1)	2.58474	0.62398	0.00442445
			da_g_Streptococcus	0	0	0		da_g_Streptococcus	0	0	0		da_g_Streptococcus	0	0	0		da_g_Streptococcus	0	0	0
			da_g_Tannerella(0)	0.560181	0.70112	0.00128526		da_g_Tannerella(0)	1.45865	0.410557	-0.00211874		da_g_Tannerella(0)	1.65041	1.4571	-0.00297179		da_g_Tannerella(0)	1.04724	1.65448	-0.00179262
			da_g_Tannerella(1)	0.560181	0.70112	-0.00128526		da_g_Tannerella(1)	1.45865	0.410557	0.00211874		da_g_Tannerella(1)	1.65041	1.4571	0.00297179		da_g_Tannerella(1)	1.04724	1.65448	0.00179262
			da_g_Treponema(0)	0.278921	0.678913	0.000639946		da_g_Treponema(0)	0.391871	0.502384	-0.000569208		da_g_Treponema(0)	1.6493	0.514992	-0.00296978		da_g_Treponema(0)	2.27445	0.58623	-0.00389331
			da_g_Treponema(1)	0.278921	0.678913	-0.000639946		da_g_Treponema(1)	0.391871	0.502384	0.000569208		da_g_Treponema(1)	1.6493	0.514992	0.00296978		da_g_Treponema(1)	2.27445	0.58623	0.00389331
			da_g_Variovorax(0)	0	0	0		da_g_Variovorax(0)	0	0	0		da_g_Variovorax(0)	0	0	0		da_g_Variovorax(0)	0.454744	1.10087	-0.000778414
			da_g_Variovorax(1)	0	0	0		da_g_Variovorax(1)	0	0	0		da_g_Variovorax(1)	0	0	0		da_g_Variovorax(1)	0.454744	1.10087	0.000778414
			da_g_Veillonella(0)	4.04398	0.496218	-0.00927836		da_g_Veillonella(0)	0.165984	0.405238	-0.000241098		da_g_Veillonella(0)	0	0	0		da_g_Veillonella(0)	0	0	0
			da_g_Veillonella(1)	4.04398	0.496218	0.00927836		da_g_Veillonella(1)	0.165984	0.405238	0.000241098		da_g_Veillonella(1)	0	0	0		da_g_Veillonella(1)	0	0	0
			da_o_Absconditabacteria_(SR1)_[O-1](0)	0.267751	0.521463	-0.000614319		da_o_Absconditabacteria_(SR1)_[O-1](0)	1.64529	0.417395	-0.00238985		da_o_Absconditabacteria_(SR1)_[O-1](0)	1.10296	0.926016	0.00198604		da_o_Absconditabacteria_(SR1)_[O-1](0)	1.64358	1.32609	-0.00281341
			da_o_Absconditabacteria_(SR1)_[O-1](1)	0.267751	0.521463	0.000614319		da_o_Absconditabacteria_(SR1)_[O-1](1)	1.64529	0.417395	0.00238985		da_o_Absconditabacteria_(SR1)_[O-1](1)	1.10296	0.926016	-0.00198604		da_o_Absconditabacteria_(SR1)_[O-1](1)	1.64358	1.32609	0.00281341
			da_o_Actinomycetales(0)	1.3539	0.64489	-0.00310635		da_o_Actinomycetales(0)	0.56039	0.411271	-0.000813989		da_o_Actinomycetales(0)	0	0	0		da_o_Actinomycetales(0)	0	0	0
			da_o_Actinomycetales(1)	1.3539	0.64489	0.00310635		da_o_Actinomycetales(1)	0.56039	0.411271	0.000813989		da_o_Actinomycetales(1)	0	0	0		da_o_Actinomycetales(1)	0	0	0
			da_o_Bacillales(0)	0.234011	0.481594	-0.000536907		da_o_Bacillales(0)	0.165984	0.405206	-0.000241098		da_o_Bacillales(0)	0	0	0		da_o_Bacillales(0)	0	0	0
			da_o_Bacillales(1)	0.234011	0.481594	0.000536907		da_o_Bacillales(1)	0.165984	0.405206	0.000241098		da_o_Bacillales(1)	0	0	0		da_o_Bacillales(1)	0	0	0
			da_o_Bacteroidales(0)	4.37754	0.534378	-0.0100437		da_o_Bacteroidales(0)	1.04612	0.4807	-0.00151953		da_o_Bacteroidales(0)	0	0	0		da_o_Bacteroidales(0)	0	0	0
			da_o_Bacteroidales(1)	4.37754	0.534378	0.0100437		da_o_Bacteroidales(1)	1.04612	0.4807	0.00151953		da_o_Bacteroidales(1)	0	0	0		da_o_Bacteroidales(1)	0	0	0
			da_o_Bacteroidetes(0)	3.70972	0.523626	-0.00851146		da_o_Bacteroidetes(0)	1.36674	0.342151	-0.00198524		da_o_Bacteroidetes(0)	0	0	0		da_o_Bacteroidetes(0)	0	0	0
			da_o_Bacteroidetes(1)	3.70972	0.523626	0.00851146		da_o_Bacteroidetes(1)	1.36674	0.342151	0.00198524		da_o_Bacteroidetes(1)	0	0	0		da_o_Bacteroidetes(1)	0	0	0
			da_o_Bacteroidetes_[F-1](0)	0	0	0		da_o_Bacteroidetes_[F-1](0)	0	0	0		da_o_Bacteroidetes_[F-1](0)	0.451216	1.0933	-0.000812475		da_o_Bacteroidetes_[F-1](0)	0.782125	1.33508	-0.00133881
			da_o_Bacteroidetes_[F-1](1)	0	0	0		da_o_Bacteroidetes_[F-1](1)	0	0	0		da_o_Bacteroidetes_[F-1](1)	0.451216	1.0933	0.000812475		da_o_Bacteroidetes_[F-1](1)	0.782125	1.33508	0.00133881
			da_o_Bifidobacteriales(0)	0.626404	0.729587	-0.0014372		da_o_Bifidobacteriales(0)	0.505065	0.338443	0.000733627		da_o_Bifidobacteriales(0)	0	0	0		da_o_Bifidobacteriales(0)	1.12497	1.27187	-0.00192569
			da_o_Bifidobacteriales(1)	0.626404	0.729587	0.0014372		da_o_Bifidobacteriales(1)	0.505065	0.338443	-0.000733627		da_o_Bifidobacteriales(1)	0	0	0		da_o_Bifidobacteriales(1)	1.12497	1.27187	0.00192569
			da_o_Burkholderiales(0)	0.042891	0.509079	9.84077e-05		da_o_Burkholderiales(0)	2.89283	0.149919	-0.00420195		da_o_Burkholderiales(0)	0.800068	1.4303	-0.00144063		da_o_Burkholderiales(0)	0.650085	1.21658	0.00111279
			da_o_Burkholderiales(1)	0.042891	0.509079	-9.84077e-05		da_o_Burkholderiales(1)	2.89283	0.149919	0.00420195		da_o_Burkholderiales(1)	0.800068	1.4303	0.00144063		da_o_Burkholderiales(1)	0.650085	1.21658	-0.00111279
			da_o_Campylobacterales(0)	1.43117	0.651735	-0.00328362		da_o_Campylobacterales(0)	1.8245	0.356677	-0.00265015		da_o_Campylobacterales(0)	1.2406	1.08725	-0.00223386		da_o_Campylobacterales(0)	1.4206	1.08104	-0.00243172
			da_o_Campylobacterales(1)	1.43117	0.651735	0.00328362		da_o_Campylobacterales(1)	1.8245	0.356677	0.00265015		da_o_Campylobacterales(1)	1.2406	1.08725	0.00223386		da_o_Campylobacterales(1)	1.4206	1.08104	0.00243172
			da_o_Cardiobacteriales(0)	0.484453	0.555985	0.00111151		da_o_Cardiobacteriales(0)	2.63692	0.180053	-0.00383022		da_o_Cardiobacteriales(0)	1.11929	1.02298	0.00201544		da_o_Cardiobacteriales(0)	0.564993	0.607969	-0.000967134
			da_o_Cardiobacteriales(1)	0.484453	0.555985	-0.00111151		da_o_Cardiobacteriales(1)	2.63692	0.180053	0.00383022		da_o_Cardiobacteriales(1)	1.11929	1.02298	-0.00201544		da_o_Cardiobacteriales(1)	0.564993	0.607969	0.000967134
			da_o_Clostridiales(0)	2.05933	1.1094	-0.00472486		da_o_Clostridiales(0)	2.04798	0.368139	-0.00297477		da_o_Clostridiales(0)	1.07114	0.623232	-0.00192874		da_o_Clostridiales(0)	0.65519	0.745315	-0.00112153
			da_o_Clostridiales(1)	2.05933	1.1094	0.00472486		da_o_Clostridiales(1)	2.04798	0.368139	0.00297477		da_o_Clostridiales(1)	1.07114	0.623232	0.00192874		da_o_Clostridiales(1)	0.65519	0.745315	0.00112153
			da_o_Coriobacteriales(0)	2.48298	0.597977	-0.00569686		da_o_Coriobacteriales(0)	0.422237	0.278782	0.000613315		da_o_Coriobacteriales(0)	2.64307	1.05811	-0.0047592		da_o_Coriobacteriales(0)	2.23636	0.745245	-0.00382811
			da_o_Coriobacteriales(1)	2.48298	0.597977	0.00569686		da_o_Coriobacteriales(1)	0.422237	0.278782	-0.000613315		da_o_Coriobacteriales(1)	2.64307	1.05811	0.0047592		da_o_Coriobacteriales(1)	2.23636	0.745245	0.00382811
			da_o_Corynebacteriales(0)	0.0636525	0.406177	0.000146042		da_o_Corynebacteriales(0)	2.57239	0.156966	-0.00373649		da_o_Corynebacteriales(0)	0.268418	0.867217	-0.000483323		da_o_Corynebacteriales(0)	0.120582	0.422891	-0.000206408
			da_o_Corynebacteriales(1)	0.0636525	0.406177	-0.000146042		da_o_Corynebacteriales(1)	2.57239	0.156966	0.00373649		da_o_Corynebacteriales(1)	0.268418	0.867217	0.000483323		da_o_Corynebacteriales(1)	0.120582	0.422891	0.000206408
			da_o_Enterobacterales(0)	0.108351	0.612913	0.000248596		da_o_Enterobacterales(0)	0.165984	0.405238	0.000241098		da_o_Enterobacterales(0)	0.451216	1.08859	-0.000812475		da_o_Enterobacterales(0)	0.899495	1.28841	-0.00153972
			da_o_Enterobacterales(1)	0.108351	0.612913	-0.000248596		da_o_Enterobacterales(1)	0.165984	0.405238	-0.000241098		da_o_Enterobacterales(1)	0.451216	1.08859	0.000812475		da_o_Enterobacterales(1)	0.899495	1.28841	0.00153972
			da_o_Erysipelotrichales(0)	1.18717	1.02543	-0.00272381		da_o_Erysipelotrichales(0)	0.737935	0.472166	-0.00107188		da_o_Erysipelotrichales(0)	2.25461	0.77599	-0.00405973		da_o_Erysipelotrichales(0)	2.25957	0.757482	-0.00386785
			da_o_Erysipelotrichales(1)	1.18717	1.02543	0.00272381		da_o_Erysipelotrichales(1)	0.737935	0.472166	0.00107188		da_o_Erysipelotrichales(1)	2.25461	0.77599	0.00405973		da_o_Erysipelotrichales(1)	2.25957	0.757482	0.00386785
			da_o_Flavobacteriales(0)	2.42211	0.721119	-0.00555721		da_o_Flavobacteriales(0)	1.09658	0.194817	-0.00159283		da_o_Flavobacteriales(0)	0	0	0		da_o_Flavobacteriales(0)	0	0	0
			da_o_Flavobacteriales(1)	2.42211	0.721119	0.00555721		da_o_Flavobacteriales(1)	1.09658	0.194817	0.00159283		da_o_Flavobacteriales(1)	0	0	0		da_o_Flavobacteriales(1)	0	0	0
			da_o_Fusobacteriales(0)	2.18922	0.445744	-0.00502286		da_o_Fusobacteriales(0)	2.24563	0.212093	-0.00326187		da_o_Fusobacteriales(0)	0	0	0		da_o_Fusobacteriales(0)	0	0	0
			da_o_Fusobacteriales(1)	2.18922	0.445744	0.00502286		da_o_Fusobacteriales(1)	2.24563	0.212093	0.00326187		da_o_Fusobacteriales(1)	0	0	0		da_o_Fusobacteriales(1)	0	0	0
			da_o_Gracilibacteria_(GN02)_[O-1](0)	0.278921	0.678913	0.000639946		da_o_Gracilibacteria_(GN02)_[O-1](0)	1.14701	0.40579	-0.00166608		da_o_Gracilibacteria_(GN02)_[O-1](0)	0.532117	0.938456	0.000958149		da_o_Gracilibacteria_(GN02)_[O-1](0)	0.510062	1.18766	-0.000873106
			da_o_Gracilibacteria_(GN02)_[O-1](1)	0.278921	0.678913	-0.000639946		da_o_Gracilibacteria_(GN02)_[O-1](1)	1.14701	0.40579	0.00166608		da_o_Gracilibacteria_(GN02)_[O-1](1)	0.532117	0.938456	-0.000958149		da_o_Gracilibacteria_(GN02)_[O-1](1)	0.510062	1.18766	0.000873106
			da_o_Gracilibacteria_(GN02)_[O-2](0)	0	0	0		da_o_Gracilibacteria_(GN02)_[O-2](0)	0.827083	0.428358	-0.00120137		da_o_Gracilibacteria_(GN02)_[O-2](0)	0.631784	0.700144	0.00113761		da_o_Gracilibacteria_(GN02)_[O-2](0)	0.354791	0.786736	0.000607317
			da_o_Gracilibacteria_(GN02)_[O-2](1)	0	0	0		da_o_Gracilibacteria_(GN02)_[O-2](1)	0.827083	0.428358	0.00120137		da_o_Gracilibacteria_(GN02)_[O-2](1)	0.631784	0.700144	-0.00113761		da_o_Gracilibacteria_(GN02)_[O-2](1)	0.354791	0.786736	-0.000607317
			da_o_Lactobacillales	0	0	0		da_o_Lactobacillales	0	0	0		da_o_Lactobacillales	0	0	0		da_o_Lactobacillales	0	0	0
			da_o_Neisseriales(0)	0.575974	0.664765	-0.00132149		da_o_Neisseriales(0)	1.60935	0.254066	-0.00233765		da_o_Neisseriales(0)	0	0	0		da_o_Neisseriales(0)	0	0	0
			da_o_Neisseriales(1)	0.575974	0.664765	0.00132149		da_o_Neisseriales(1)	1.60935	0.254066	0.00233765		da_o_Neisseriales(1)	0	0	0		da_o_Neisseriales(1)	0	0	0
			da_o_Oscillatoriophycideae(0)	0.0957344	0.607909	-0.00021965		da_o_Oscillatoriophycideae(0)	0.346142	0.402739	0.000502784		da_o_Oscillatoriophycideae(0)	0.478562	1.15969	0.000861716		da_o_Oscillatoriophycideae(0)	1.02491	1.45769	-0.0017544
			da_o_Oscillatoriophycideae(1)	0.0957344	0.607909	0.00021965		da_o_Oscillatoriophycideae(1)	0.346142	0.402739	-0.000502784		da_o_Oscillatoriophycideae(1)	0.478562	1.15969	-0.000861716		da_o_Oscillatoriophycideae(1)	1.02491	1.45769	0.0017544
			da_o_Pasteurellales(0)	0.788114	0.560298	-0.00180822		da_o_Pasteurellales(0)	1.04612	0.180399	-0.00151953		da_o_Pasteurellales(0)	0	0	0		da_o_Pasteurellales(0)	0	0	0
			da_o_Pasteurellales(1)	0.788114	0.560298	0.00180822		da_o_Pasteurellales(1)	1.04612	0.180399	0.00151953		da_o_Pasteurellales(1)	0	0	0		da_o_Pasteurellales(1)	0	0	0
			da_o_Propionibacteriales(0)	0.278921	0.676925	0.000639946		da_o_Propionibacteriales(0)	1.71245	0.296365	-0.0024874		da_o_Propionibacteriales(0)	2.53219	0.88689	0.00455955		da_o_Propionibacteriales(0)	0.283562	1.19147	-0.000485391
			da_o_Propionibacteriales(1)	0.278921	0.676925	-0.000639946		da_o_Propionibacteriales(1)	1.71245	0.296365	0.0024874		da_o_Propionibacteriales(1)	2.53219	0.88689	-0.00455955		da_o_Propionibacteriales(1)	0.283562	1.19147	0.000485391
			da_o_Pseudomonadales(0)	0.128761	0.535305	-0.000295425		da_o_Pseudomonadales(0)	0.406601	0.337412	-0.000590604		da_o_Pseudomonadales(0)	0.00724161	1.0954	1.30395e-05		da_o_Pseudomonadales(0)	0.336042	0.947545	-0.000575223
			da_o_Pseudomonadales(1)	0.128761	0.535305	0.000295425		da_o_Pseudomonadales(1)	0.406601	0.337412	0.000590604		da_o_Pseudomonadales(1)	0.00724161	1.0954	-1.30395e-05		da_o_Pseudomonadales(1)	0.336042	0.947545	0.000575223
			da_o_Rhizobiales(0)	0.278921	0.677395	0.000639946		da_o_Rhizobiales(0)	0	0	0		da_o_Rhizobiales(0)	0.639296	0.961119	-0.00115114		da_o_Rhizobiales(0)	0.275261	0.585997	-0.000471182
			da_o_Rhizobiales(1)	0.278921	0.677395	-0.000639946		da_o_Rhizobiales(1)	0	0	0		da_o_Rhizobiales(1)	0.639296	0.961119	0.00115114		da_o_Rhizobiales(1)	0.275261	0.585997	0.000471182
			da_o_Saccharibacteria(TM7)[O-1](0)	1.8968	0.659193	-0.00435196		da_o_Saccharibacteria(TM7)[O-1](0)	1.50185	0.171237	-0.0021815		da_o_Saccharibacteria(TM7)[O-1](0)	0.833217	1.33318	-0.00150032		da_o_Saccharibacteria(TM7)[O-1](0)	1.10573	1.15995	-0.00189274
			da_o_Saccharibacteria(TM7)[O-1](1)	1.8968	0.659193	0.00435196		da_o_Saccharibacteria(TM7)[O-1](1)	1.50185	0.171237	0.0021815		da_o_Saccharibacteria(TM7)[O-1](1)	0.833217	1.33318	0.00150032		da_o_Saccharibacteria(TM7)[O-1](1)	1.10573	1.15995	0.00189274
			da_o_Selenomonadales(0)	0.335036	0.865029	0.000768694		da_o_Selenomonadales(0)	1.10008	0.275478	-0.00159791		da_o_Selenomonadales(0)	0.79539	1.1978	-0.00143221		da_o_Selenomonadales(0)	2.6035	1.10113	-0.00445657
			da_o_Selenomonadales(1)	0.335036	0.865029	-0.000768694		da_o_Selenomonadales(1)	1.10008	0.275478	0.00159791		da_o_Selenomonadales(1)	0.79539	1.1978	0.00143221		da_o_Selenomonadales(1)	2.6035	1.10113	0.00445657
			da_o_Sphingomonadales(0)	0	0	0		da_o_Sphingomonadales(0)	0	0	0		da_o_Sphingomonadales(0)	0	0	0		da_o_Sphingomonadales(0)	0.454744	1.09286	-0.000778414
			da_o_Sphingomonadales(1)	0	0	0		da_o_Sphingomonadales(1)	0	0	0		da_o_Sphingomonadales(1)	0	0	0		da_o_Sphingomonadales(1)	0.454744	1.09286	0.000778414
			da_o_Spirochaetales(0)	0.278921	0.678913	0.000639946		da_o_Spirochaetales(0)	0.391871	0.502384	-0.000569208		da_o_Spirochaetales(0)	1.6493	0.514992	-0.00296978		da_o_Spirochaetales(0)	2.27445	0.58623	-0.00389331
			da_o_Spirochaetales(1)	0.278921	0.678913	-0.000639946		da_o_Spirochaetales(1)	0.391871	0.502384	0.000569208		da_o_Spirochaetales(1)	1.6493	0.514992	0.00296978		da_o_Spirochaetales(1)	2.27445	0.58623	0.00389331
			da_o_Veillonellales(0)	4.04398	0.496218	-0.00927836		da_o_Veillonellales(0)	0.165984	0.405238	-0.000241098		da_o_Veillonellales(0)	0	0	0		da_o_Veillonellales(0)	0	0	0
			da_o_Veillonellales(1)	4.04398	0.496218	0.00927836		da_o_Veillonellales(1)	0.165984	0.405238	0.000241098		da_o_Veillonellales(1)	0	0	0		da_o_Veillonellales(1)	0	0	0
			da_o_Xanthomonadales(0)	0.278921	0.677395	0.000639946		da_o_Xanthomonadales(0)	0.194905	0.475771	-0.000283107		da_o_Xanthomonadales(0)	0.597566	0.707179	-0.001076		da_o_Xanthomonadales(0)	0.474386	1.08489	0.000812037
			da_o_Xanthomonadales(1)	0.278921	0.677395	-0.000639946		da_o_Xanthomonadales(1)	0.194905	0.475771	0.000283107		da_o_Xanthomonadales(1)	0.597566	0.707179	0.001076		da_o_Xanthomonadales(1)	0.474386	1.08489	-0.000812037
			da_p_Absconditabacteria_(SR1)(0)	0.267751	0.521463	-0.000614319		da_p_Absconditabacteria_(SR1)(0)	1.64529	0.417395	-0.00238985		da_p_Absconditabacteria_(SR1)(0)	1.10296	0.926016	0.00198604		da_p_Absconditabacteria_(SR1)(0)	1.64358	1.32609	-0.00281341
			da_p_Absconditabacteria_(SR1)(1)	0.267751	0.521463	0.000614319		da_p_Absconditabacteria_(SR1)(1)	1.64529	0.417395	0.00238985		da_p_Absconditabacteria_(SR1)(1)	1.10296	0.926016	-0.00198604		da_p_Absconditabacteria_(SR1)(1)	1.64358	1.32609	0.00281341
			da_p_Actinobacteria(0)	1.38563	0.665761	-0.00317914		da_p_Actinobacteria(0)	0.533346	0.387187	-0.000774705		da_p_Actinobacteria(0)	0	0	0		da_p_Actinobacteria(0)	0	0	0
			da_p_Actinobacteria(1)	1.38563	0.665761	0.00317914		da_p_Actinobacteria(1)	0.533346	0.387187	0.000774705		da_p_Actinobacteria(1)	0	0	0		da_p_Actinobacteria(1)	0	0	0
			da_p_Bacteroidetes(0)	3.62121	0.554191	-0.00830838		da_p_Bacteroidetes(0)	0.443832	0.408001	-0.000644683		da_p_Bacteroidetes(0)	0	0	0		da_p_Bacteroidetes(0)	0	0	0
			da_p_Bacteroidetes(1)	3.62121	0.554191	0.00830838		da_p_Bacteroidetes(1)	0.443832	0.408001	0.000644683		da_p_Bacteroidetes(1)	0	0	0		da_p_Bacteroidetes(1)	0	0	0
			da_p_Cyanobacteria(0)	0.0957344	0.607909	-0.00021965		da_p_Cyanobacteria(0)	0.346142	0.402739	0.000502784		da_p_Cyanobacteria(0)	0.478562	1.15969	0.000861716		da_p_Cyanobacteria(0)	1.02491	1.45769	-0.0017544
			da_p_Cyanobacteria(1)	0.0957344	0.607909	0.00021965		da_p_Cyanobacteria(1)	0.346142	0.402739	-0.000502784		da_p_Cyanobacteria(1)	0.478562	1.15969	-0.000861716		da_p_Cyanobacteria(1)	1.02491	1.45769	0.0017544
			da_p_Firmicutes	0	0	0		da_p_Firmicutes	0	0	0		da_p_Firmicutes	0	0	0		da_p_Firmicutes	0	0	0
			da_p_Fusobacteria(0)	2.18922	0.445744	-0.00502286		da_p_Fusobacteria(0)	2.24563	0.212093	-0.00326187		da_p_Fusobacteria(0)	0	0	0		da_p_Fusobacteria(0)	0	0	0
			da_p_Fusobacteria(1)	2.18922	0.445744	0.00502286		da_p_Fusobacteria(1)	2.24563	0.212093	0.00326187		da_p_Fusobacteria(1)	0	0	0		da_p_Fusobacteria(1)	0	0	0
			da_p_Gracilibacteria_(GN02)(0)	0.278921	0.678913	0.000639946		da_p_Gracilibacteria_(GN02)(0)	1.38371	0.449812	-0.0020099		da_p_Gracilibacteria_(GN02)(0)	0.8963	0.917994	0.00161391		da_p_Gracilibacteria_(GN02)(0)	0.415827	0.651671	-0.000711796
			da_p_Gracilibacteria_(GN02)(1)	0.278921	0.678913	-0.000639946		da_p_Gracilibacteria_(GN02)(1)	1.38371	0.449812	0.0020099		da_p_Gracilibacteria_(GN02)(1)	0.8963	0.917994	-0.00161391		da_p_Gracilibacteria_(GN02)(1)	0.415827	0.651671	0.000711796
			da_p_Proteobacteria(0)	0.932971	0.958228	-0.00214058		da_p_Proteobacteria(0)	0.828535	0.33978	-0.00120348		da_p_Proteobacteria(0)	0	0	0		da_p_Proteobacteria(0)	0	0	0
			da_p_Proteobacteria(1)	0.932971	0.958228	0.00214058		da_p_Proteobacteria(1)	0.828535	0.33978	0.00120348		da_p_Proteobacteria(1)	0	0	0		da_p_Proteobacteria(1)	0	0	0
			da_p_Saccharibacteria(TM7)(0)	1.8968	0.659193	-0.00435196		da_p_Saccharibacteria(TM7)(0)	1.50185	0.171237	-0.0021815		da_p_Saccharibacteria(TM7)(0)	0.833217	1.33318	-0.00150032		da_p_Saccharibacteria(TM7)(0)	1.10573	1.15995	-0.00189274
			da_p_Saccharibacteria(TM7)(1)	1.8968	0.659193	0.00435196		da_p_Saccharibacteria(TM7)(1)	1.50185	0.171237	0.0021815		da_p_Saccharibacteria(TM7)(1)	0.833217	1.33318	0.00150032		da_p_Saccharibacteria(TM7)(1)	1.10573	1.15995	0.00189274
			da_p_Spirochaetes(0)	0.278921	0.678913	0.000639946		da_p_Spirochaetes(0)	0.391871	0.502384	-0.000569208		da_p_Spirochaetes(0)	1.6493	0.514992	-0.00296978		da_p_Spirochaetes(0)	2.27445	0.58623	-0.00389331
			da_p_Spirochaetes(1)	0.278921	0.678913	-0.000639946		da_p_Spirochaetes(1)	0.391871	0.502384	0.000569208		da_p_Spirochaetes(1)	1.6493	0.514992	0.00296978		da_p_Spirochaetes(1)	2.27445	0.58623	0.00389331
			da_s_Abiotrophia_defectiva(0)	0.0649843	0.523927	-0.000149098		da_s_Abiotrophia_defectiva(0)	2.85248	0.135404	-0.00414334		da_s_Abiotrophia_defectiva(0)	1.44629	1.0849	0.00260424		da_s_Abiotrophia_defectiva(0)	0.42456	0.671385	-0.000726746
			da_s_Abiotrophia_defectiva(1)	0.0649843	0.523927	0.000149098		da_s_Abiotrophia_defectiva(1)	2.85248	0.135404	0.00414334		da_s_Abiotrophia_defectiva(1)	1.44629	1.0849	-0.00260424		da_s_Abiotrophia_defectiva(1)	0.42456	0.671385	0.000726746
			da_s_Absconditabacteria_(SR1)_[G-1]_bacterium_HMT_345(0)	0	0	0		da_s_Absconditabacteria_(SR1)_[G-1]_bacterium_HMT_345(0)	0	0	0		da_s_Absconditabacteria_(SR1)_[G-1]_bacterium_HMT_345(0)	1.01648	0.952213	-0.00183031		da_s_Absconditabacteria_(SR1)_[G-1]_bacterium_HMT_345(0)	0.383428	0.768407	-0.000656337
			da_s_Absconditabacteria_(SR1)_[G-1]_bacterium_HMT_345(1)	0	0	0		da_s_Absconditabacteria_(SR1)_[G-1]_bacterium_HMT_345(1)	0	0	0		da_s_Absconditabacteria_(SR1)_[G-1]_bacterium_HMT_345(1)	1.01648	0.952213	0.00183031		da_s_Absconditabacteria_(SR1)_[G-1]_bacterium_HMT_345(1)	0.383428	0.768407	0.000656337
			da_s_Absconditabacteria_(SR1)_[G-1]_bacterium_HMT_874(0)	0.0649843	0.156999	-0.000149098		da_s_Absconditabacteria_(SR1)_[G-1]_bacterium_HMT_874(0)	1.24505	0.383416	-0.00180849		da_s_Absconditabacteria_(SR1)_[G-1]_bacterium_HMT_874(0)	1.35366	1.48107	0.00243744		da_s_Absconditabacteria_(SR1)_[G-1]_bacterium_HMT_874(0)	0.487784	1.55372	-0.00083497
			da_s_Absconditabacteria_(SR1)_[G-1]_bacterium_HMT_874(1)	0.0649843	0.156999	0.000149098		da_s_Absconditabacteria_(SR1)_[G-1]_bacterium_HMT_874(1)	1.24505	0.383416	0.00180849		da_s_Absconditabacteria_(SR1)_[G-1]_bacterium_HMT_874(1)	1.35366	1.48107	-0.00243744		da_s_Absconditabacteria_(SR1)_[G-1]_bacterium_HMT_874(1)	0.487784	1.55372	0.00083497
			da_s_Absconditabacteria_(SR1)_[G-1]_bacterium_HMT_875(0)	0.370695	0.904385	-0.000850509		da_s_Absconditabacteria_(SR1)_[G-1]_bacterium_HMT_875(0)	1.10008	0.686614	-0.00159791		da_s_Absconditabacteria_(SR1)_[G-1]_bacterium_HMT_875(0)	0.122304	0.686264	0.000220225		da_s_Absconditabacteria_(SR1)_[G-1]_bacterium_HMT_875(0)	1.37031	1.20835	-0.00234565
			da_s_Absconditabacteria_(SR1)_[G-1]_bacterium_HMT_875(1)	0.370695	0.904385	0.000850509		da_s_Absconditabacteria_(SR1)_[G-1]_bacterium_HMT_875(1)	1.10008	0.686614	0.00159791		da_s_Absconditabacteria_(SR1)_[G-1]_bacterium_HMT_875(1)	0.122304	0.686264	-0.000220225		da_s_Absconditabacteria_(SR1)_[G-1]_bacterium_HMT_875(1)	1.37031	1.20835	0.00234565
			da_s_Acinetobacter_johnsonii(0)	0	0	0		da_s_Acinetobacter_johnsonii(0)	0	0	0		da_s_Acinetobacter_johnsonii(0)	0.451216	1.08981	-0.000812475		da_s_Acinetobacter_johnsonii(0)	0.376788	0.91606	0.000644971
			da_s_Acinetobacter_johnsonii(1)	0	0	0		da_s_Acinetobacter_johnsonii(1)	0	0	0		da_s_Acinetobacter_johnsonii(1)	0.451216	1.08981	0.000812475		da_s_Acinetobacter_johnsonii(1)	0.376788	0.91606	-0.000644971
			da_s_Acinetobacter_lwoffii(0)	0.370695	0.903611	-0.000850509		da_s_Acinetobacter_lwoffii(0)	0.165984	0.405297	0.000241098		da_s_Acinetobacter_lwoffii(0)	0	0	0		da_s_Acinetobacter_lwoffii(0)	0	0	0
			da_s_Acinetobacter_lwoffii(1)	0.370695	0.903611	0.000850509		da_s_Acinetobacter_lwoffii(1)	0.165984	0.405297	-0.000241098		da_s_Acinetobacter_lwoffii(1)	0	0	0		da_s_Acinetobacter_lwoffii(1)	0	0	0
			da_s_Actinomyces_dentalis(0)	0	0	0		da_s_Actinomyces_dentalis(0)	0	0	0		da_s_Actinomyces_dentalis(0)	0.451216	1.08994	-0.000812475		da_s_Actinomyces_dentalis(0)	0.0552317	0.785986	-9.45435e-05
			da_s_Actinomyces_dentalis(1)	0	0	0		da_s_Actinomyces_dentalis(1)	0	0	0		da_s_Actinomyces_dentalis(1)	0.451216	1.08994	0.000812475		da_s_Actinomyces_dentalis(1)	0.0552317	0.785986	9.45435e-05
			da_s_Actinomyces_georgiae(0)	0	0	0		da_s_Actinomyces_georgiae(0)	0	0	0		da_s_Actinomyces_georgiae(0)	0	0	0		da_s_Actinomyces_georgiae(0)	0.454744	1.10087	-0.000778414
			da_s_Actinomyces_georgiae(1)	0	0	0		da_s_Actinomyces_georgiae(1)	0	0	0		da_s_Actinomyces_georgiae(1)	0	0	0		da_s_Actinomyces_georgiae(1)	0.454744	1.10087	0.000778414
			da_s_Actinomyces_gerencseriae(0)	0	0	0		da_s_Actinomyces_gerencseriae(0)	0.194905	0.474387	-0.000283107		da_s_Actinomyces_gerencseriae(0)	0.478562	1.15969	0.000861716		da_s_Actinomyces_gerencseriae(0)	1.02491	0.930775	-0.0017544
			da_s_Actinomyces_gerencseriae(1)	0	0	0		da_s_Actinomyces_gerencseriae(1)	0.194905	0.474387	0.000283107		da_s_Actinomyces_gerencseriae(1)	0.478562	1.15969	-0.000861716		da_s_Actinomyces_gerencseriae(1)	1.02491	0.930775	0.0017544
			da_s_Actinomyces_graevenitzii(0)	2.19354	0.839744	-0.00503277		da_s_Actinomyces_graevenitzii(0)	0.5078	0.301314	-0.0007376		da_s_Actinomyces_graevenitzii(0)	2.02933	1.23707	-0.00365409		da_s_Actinomyces_graevenitzii(0)	2.15616	0.629037	-0.00369083
			da_s_Actinomyces_graevenitzii(1)	2.19354	0.839744	0.00503277		da_s_Actinomyces_graevenitzii(1)	0.5078	0.301314	0.0007376		da_s_Actinomyces_graevenitzii(1)	2.02933	1.23707	0.00365409		da_s_Actinomyces_graevenitzii(1)	2.15616	0.629037	0.00369083
			da_s_Actinomyces_johnsonii(0)	0	0	0		da_s_Actinomyces_johnsonii(0)	0.558148	0.318984	-0.000810732		da_s_Actinomyces_johnsonii(0)	0.941062	0.871303	0.00169451		da_s_Actinomyces_johnsonii(0)	0.708014	0.711453	-0.00121195
			da_s_Actinomyces_johnsonii(1)	0	0	0		da_s_Actinomyces_johnsonii(1)	0.558148	0.318984	0.000810732		da_s_Actinomyces_johnsonii(1)	0.941062	0.871303	-0.00169451		da_s_Actinomyces_johnsonii(1)	0.708014	0.711453	0.00121195
			da_s_Actinomyces_lingnae_[Not_Validly_Published](0)	1.8275	0.819654	-0.00419295		da_s_Actinomyces_lingnae_[Not_Validly_Published](0)	0.656566	0.437781	0.000953687		da_s_Actinomyces_lingnae_[Not_Validly_Published](0)	2.23612	1.0517	-0.00402643		da_s_Actinomyces_lingnae_[Not_Validly_Published](0)	3.45356	0.675267	-0.00591166
			da_s_Actinomyces_lingnae_[Not_Validly_Published](1)	1.8275	0.819654	0.00419295		da_s_Actinomyces_lingnae_[Not_Validly_Published](1)	0.656566	0.437781	-0.000953687		da_s_Actinomyces_lingnae_[Not_Validly_Published](1)	2.23612	1.0517	0.00402643		da_s_Actinomyces_lingnae_[Not_Validly_Published](1)	3.45356	0.675267	0.00591166
			da_s_Actinomyces_massiliensis(0)	0.278921	0.678913	0.000639946		da_s_Actinomyces_massiliensis(0)	0.995713	0.377577	-0.00144631		da_s_Actinomyces_massiliensis(0)	0.327381	0.804737	0.000589493		da_s_Actinomyces_massiliensis(0)	0.829997	1.2271	-0.00142076
			da_s_Actinomyces_massiliensis(1)	0.278921	0.678913	-0.000639946		da_s_Actinomyces_massiliensis(1)	0.995713	0.377577	0.00144631		da_s_Actinomyces_massiliensis(1)	0.327381	0.804737	-0.000589493		da_s_Actinomyces_massiliensis(1)	0.829997	1.2271	0.00142076
			da_s_Actinomyces_naeslundii(0)	0.395003	0.635478	0.00090628		da_s_Actinomyces_naeslundii(0)	1.92513	0.208339	-0.00279633		da_s_Actinomyces_naeslundii(0)	0.897144	0.897254	0.00161543		da_s_Actinomyces_naeslundii(0)	0.820281	0.951011	-0.00140413
			da_s_Actinomyces_naeslundii(1)	0.395003	0.635478	-0.00090628		da_s_Actinomyces_naeslundii(1)	1.92513	0.208339	0.00279633		da_s_Actinomyces_naeslundii(1)	0.897144	0.897254	-0.00161543		da_s_Actinomyces_naeslundii(1)	0.820281	0.951011	0.00140413
			da_s_Actinomyces_odontolyticus(0)	0.732823	0.728499	-0.00168136		da_s_Actinomyces_odontolyticus(0)	0.98696	0.375528	-0.0014336		da_s_Actinomyces_odontolyticus(0)	1.58779	0.761011	-0.00285903		da_s_Actinomyces_odontolyticus(0)	1.28054	0.523274	-0.00219198
			da_s_Actinomyces_odontolyticus(1)	0.732823	0.728499	0.00168136		da_s_Actinomyces_odontolyticus(1)	0.98696	0.375528	0.0014336		da_s_Actinomyces_odontolyticus(1)	1.58779	0.761011	0.00285903		da_s_Actinomyces_odontolyticus(1)	1.28054	0.523274	0.00219198
			da_s_Actinomyces_oris(0)	0.395003	0.617113	0.00090628		da_s_Actinomyces_oris(0)	1.65883	0.149381	-0.00240952		da_s_Actinomyces_oris(0)	0.642695	0.571453	0.00115726		da_s_Actinomyces_oris(0)	0.0337819	0.616341	-5.78266e-05
			da_s_Actinomyces_oris(1)	0.395003	0.617113	-0.00090628		da_s_Actinomyces_oris(1)	1.65883	0.149381	0.00240952		da_s_Actinomyces_oris(1)	0.642695	0.571453	-0.00115726		da_s_Actinomyces_oris(1)	0.0337819	0.616341	5.78266e-05
			da_s_Actinomyces_sp._HMT_169(0)	0.484453	0.555985	0.00111151		da_s_Actinomyces_sp._HMT_169(0)	1.34565	0.487496	-0.0019546		da_s_Actinomyces_sp._HMT_169(0)	0.147872	0.723552	0.000266263		da_s_Actinomyces_sp._HMT_169(0)	0.186646	0.744533	-0.000319493
			da_s_Actinomyces_sp._HMT_169(1)	0.484453	0.555985	-0.00111151		da_s_Actinomyces_sp._HMT_169(1)	1.34565	0.487496	0.0019546		da_s_Actinomyces_sp._HMT_169(1)	0.147872	0.723552	-0.000266263		da_s_Actinomyces_sp._HMT_169(1)	0.186646	0.744533	0.000319493
			da_s_Actinomyces_sp._HMT_170(0)	0	0	0		da_s_Actinomyces_sp._HMT_170(0)	0.593069	0.223142	-0.000861456		da_s_Actinomyces_sp._HMT_170(0)	1.04601	0.637608	0.00188349		da_s_Actinomyces_sp._HMT_170(0)	1.66032	0.437463	-0.00284208
			da_s_Actinomyces_sp._HMT_170(1)	0	0	0		da_s_Actinomyces_sp._HMT_170(1)	0.593069	0.223142	0.000861456		da_s_Actinomyces_sp._HMT_170(1)	1.04601	0.637608	-0.00188349		da_s_Actinomyces_sp._HMT_170(1)	1.66032	0.437463	0.00284208
			da_s_Actinomyces_sp._HMT_171(0)	0.278921	0.678913	0.000639946		da_s_Actinomyces_sp._HMT_171(0)	1.55051	0.519379	-0.00225217		da_s_Actinomyces_sp._HMT_171(0)	1.76028	1.15349	0.00316962		da_s_Actinomyces_sp._HMT_171(0)	1.01793	1.56249	-0.00174245
			da_s_Actinomyces_sp._HMT_171(1)	0.278921	0.678913	-0.000639946		da_s_Actinomyces_sp._HMT_171(1)	1.55051	0.519379	0.00225217		da_s_Actinomyces_sp._HMT_171(1)	1.76028	1.15349	-0.00316962		da_s_Actinomyces_sp._HMT_171(1)	1.01793	1.56249	0.00174245
			da_s_Actinomyces_sp._HMT_172(0)	0.524971	0.812275	-0.00120448		da_s_Actinomyces_sp._HMT_172(0)	0.677224	0.504833	-0.000983694		da_s_Actinomyces_sp._HMT_172(0)	1.66884	1.1046	-0.00300497		da_s_Actinomyces_sp._HMT_172(0)	2.84803	1.03244	-0.00487514
			da_s_Actinomyces_sp._HMT_172(1)	0.524971	0.812275	0.00120448		da_s_Actinomyces_sp._HMT_172(1)	0.677224	0.504833	0.000983694		da_s_Actinomyces_sp._HMT_172(1)	1.66884	1.1046	0.00300497		da_s_Actinomyces_sp._HMT_172(1)	2.84803	1.03244	0.00487514
			da_s_Actinomyces_sp._HMT_175(0)	0	0	0		da_s_Actinomyces_sp._HMT_175(0)	0.481647	0.345241	-0.000699611		da_s_Actinomyces_sp._HMT_175(0)	0.343004	0.690165	0.000617625		da_s_Actinomyces_sp._HMT_175(0)	1.01783	0.593455	-0.00174229
			da_s_Actinomyces_sp._HMT_175(1)	0	0	0		da_s_Actinomyces_sp._HMT_175(1)	0.481647	0.345241	0.000699611		da_s_Actinomyces_sp._HMT_175(1)	0.343004	0.690165	-0.000617625		da_s_Actinomyces_sp._HMT_175(1)	1.01783	0.593455	0.00174229
			da_s_Actinomyces_sp._HMT_178(0)	0.278921	0.678913	0.000639946		da_s_Actinomyces_sp._HMT_178(0)	0.558148	0.737783	-0.000810732		da_s_Actinomyces_sp._HMT_178(0)	0.307111	1.12761	0.000552994		da_s_Actinomyces_sp._HMT_178(0)	0.00399659	0.419293	-6.84121e-06
			da_s_Actinomyces_sp._HMT_178(1)	0.278921	0.678913	-0.000639946		da_s_Actinomyces_sp._HMT_178(1)	0.558148	0.737783	0.000810732		da_s_Actinomyces_sp._HMT_178(1)	0.307111	1.12761	-0.000552994		da_s_Actinomyces_sp._HMT_178(1)	0.00399659	0.419293	6.84121e-06
			da_s_Actinomyces_sp._HMT_180(0)	2.55873	0.79541	-0.00587065		da_s_Actinomyces_sp._HMT_180(0)	0.7695	0.382266	-0.00111773		da_s_Actinomyces_sp._HMT_180(0)	2.57721	0.841715	-0.00464062		da_s_Actinomyces_sp._HMT_180(0)	0.930995	0.809653	-0.00159364
			da_s_Actinomyces_sp._HMT_180(1)	2.55873	0.79541	0.00587065		da_s_Actinomyces_sp._HMT_180(1)	0.7695	0.382266	0.00111773		da_s_Actinomyces_sp._HMT_180(1)	2.57721	0.841715	0.00464062		da_s_Actinomyces_sp._HMT_180(1)	0.930995	0.809653	0.00159364
			da_s_Actinomyces_sp._HMT_448(0)	0.278921	0.674869	0.000639946		da_s_Actinomyces_sp._HMT_448(0)	0	0	0		da_s_Actinomyces_sp._HMT_448(0)	0	0	0		da_s_Actinomyces_sp._HMT_448(0)	0.454744	1.10034	-0.000778414
			da_s_Actinomyces_sp._HMT_448(1)	0.278921	0.674869	-0.000639946		da_s_Actinomyces_sp._HMT_448(1)	0	0	0		da_s_Actinomyces_sp._HMT_448(1)	0	0	0		da_s_Actinomyces_sp._HMT_448(1)	0.454744	1.10034	0.000778414
			da_s_Actinomyces_sp._HMT_525(0)	0	0	0		da_s_Actinomyces_sp._HMT_525(0)	0	0	0		da_s_Actinomyces_sp._HMT_525(0)	0	0	0		da_s_Actinomyces_sp._HMT_525(0)	0.454744	1.0978	-0.000778414
			da_s_Actinomyces_sp._HMT_525(1)	0	0	0		da_s_Actinomyces_sp._HMT_525(1)	0	0	0		da_s_Actinomyces_sp._HMT_525(1)	0	0	0		da_s_Actinomyces_sp._HMT_525(1)	0.454744	1.0978	0.000778414
			da_s_Actinomyces_sp._HMT_896(0)	0	0	0		da_s_Actinomyces_sp._HMT_896(0)	0	0	0		da_s_Actinomyces_sp._HMT_896(0)	0	0	0		da_s_Actinomyces_sp._HMT_896(0)	0.64437	1.01245	-0.00110301
			da_s_Actinomyces_sp._HMT_896(1)	0	0	0		da_s_Actinomyces_sp._HMT_896(1)	0	0	0		da_s_Actinomyces_sp._HMT_896(1)	0	0	0		da_s_Actinomyces_sp._HMT_896(1)	0.64437	1.01245	0.00110301
			da_s_Actinomyces_timonensis(0)	0	0	0		da_s_Actinomyces_timonensis(0)	0	0	0		da_s_Actinomyces_timonensis(0)	0	0	0		da_s_Actinomyces_timonensis(0)	0.454744	1.10087	-0.000778414
			da_s_Actinomyces_timonensis(1)	0	0	0		da_s_Actinomyces_timonensis(1)	0	0	0		da_s_Actinomyces_timonensis(1)	0	0	0		da_s_Actinomyces_timonensis(1)	0.454744	1.10087	0.000778414
			da_s_Aerococcus_viridans(0)	0	0	0		da_s_Aerococcus_viridans(0)	0	0	0		da_s_Aerococcus_viridans(0)	0	0	0		da_s_Aerococcus_viridans(0)	0.454744	1.10034	-0.000778414
			da_s_Aerococcus_viridans(1)	0	0	0		da_s_Aerococcus_viridans(1)	0	0	0		da_s_Aerococcus_viridans(1)	0	0	0		da_s_Aerococcus_viridans(1)	0.454744	1.10034	0.000778414
			da_s_Aggregatibacter_actinomycetemcomitans(0)	0	0	0		da_s_Aggregatibacter_actinomycetemcomitans(0)	0	0	0		da_s_Aggregatibacter_actinomycetemcomitans(0)	0.451216	1.08981	-0.000812475		da_s_Aggregatibacter_actinomycetemcomitans(0)	1.66068	0.932678	-0.00284268
			da_s_Aggregatibacter_actinomycetemcomitans(1)	0	0	0		da_s_Aggregatibacter_actinomycetemcomitans(1)	0	0	0		da_s_Aggregatibacter_actinomycetemcomitans(1)	0.451216	1.08981	0.000812475		da_s_Aggregatibacter_actinomycetemcomitans(1)	1.66068	0.932678	0.00284268
			da_s_Aggregatibacter_aphrophilus(0)	0	0	0		da_s_Aggregatibacter_aphrophilus(0)	1.30711	0.42503	-0.00189863		da_s_Aggregatibacter_aphrophilus(0)	1.22047	1.49204	-0.00219763		da_s_Aggregatibacter_aphrophilus(0)	1.0642	0.780582	0.00182166
			da_s_Aggregatibacter_aphrophilus(1)	0	0	0		da_s_Aggregatibacter_aphrophilus(1)	1.30711	0.42503	0.00189863		da_s_Aggregatibacter_aphrophilus(1)	1.22047	1.49204	0.00219763		da_s_Aggregatibacter_aphrophilus(1)	1.0642	0.780582	-0.00182166
			da_s_Aggregatibacter_paraphrophilus(0)	0	0	0		da_s_Aggregatibacter_paraphrophilus(0)	1.20833	0.211256	-0.00175515		da_s_Aggregatibacter_paraphrophilus(0)	0.88018	0.9187	-0.00158488		da_s_Aggregatibacter_paraphrophilus(0)	0.392029	0.663368	-0.000671061
			da_s_Aggregatibacter_paraphrophilus(1)	0	0	0		da_s_Aggregatibacter_paraphrophilus(1)	1.20833	0.211256	0.00175515		da_s_Aggregatibacter_paraphrophilus(1)	0.88018	0.9187	0.00158488		da_s_Aggregatibacter_paraphrophilus(1)	0.392029	0.663368	0.000671061
			da_s_Aggregatibacter_segnis(0)	0.278921	0.674869	0.000639946		da_s_Aggregatibacter_segnis(0)	0.593069	0.392965	-0.000861456		da_s_Aggregatibacter_segnis(0)	0.346002	0.832333	-0.000623023		da_s_Aggregatibacter_segnis(0)	0.705769	0.775937	-0.00120811
			da_s_Aggregatibacter_segnis(1)	0.278921	0.674869	-0.000639946		da_s_Aggregatibacter_segnis(1)	0.593069	0.392965	0.000861456		da_s_Aggregatibacter_segnis(1)	0.346002	0.832333	0.000623023		da_s_Aggregatibacter_segnis(1)	0.705769	0.775937	0.00120811
			da_s_Aggregatibacter_sp._HMT_458(0)	0.0649843	0.548524	-0.000149098		da_s_Aggregatibacter_sp._HMT_458(0)	0.5823	0.575464	-0.000845813		da_s_Aggregatibacter_sp._HMT_458(0)	1.14178	1.36097	-0.00205592		da_s_Aggregatibacter_sp._HMT_458(0)	0.895999	1.30359	-0.00153374
			da_s_Aggregatibacter_sp._HMT_458(1)	0.0649843	0.548524	0.000149098		da_s_Aggregatibacter_sp._HMT_458(1)	0.5823	0.575464	0.000845813		da_s_Aggregatibacter_sp._HMT_458(1)	1.14178	1.36097	0.00205592		da_s_Aggregatibacter_sp._HMT_458(1)	0.895999	1.30359	0.00153374
			da_s_Aggregatibacter_sp._HMT_513(0)	0.278921	0.678913	0.000639946		da_s_Aggregatibacter_sp._HMT_513(0)	1.20833	0.52584	-0.00175515		da_s_Aggregatibacter_sp._HMT_513(0)	0.823937	0.834604	-0.00148361		da_s_Aggregatibacter_sp._HMT_513(0)	0.827579	0.38314	0.00141662
			da_s_Aggregatibacter_sp._HMT_513(1)	0.278921	0.678913	-0.000639946		da_s_Aggregatibacter_sp._HMT_513(1)	1.20833	0.52584	0.00175515		da_s_Aggregatibacter_sp._HMT_513(1)	0.823937	0.834604	0.00148361		da_s_Aggregatibacter_sp._HMT_513(1)	0.827579	0.38314	-0.00141662
			da_s_Aggregatibacter_sp._HMT_898(0)	0	0	0		da_s_Aggregatibacter_sp._HMT_898(0)	2.06688	0.37641	-0.00300222		da_s_Aggregatibacter_sp._HMT_898(0)	2.7529	1.28249	0.00495696		da_s_Aggregatibacter_sp._HMT_898(0)	0.0111166	0.499703	-1.90289e-05
			da_s_Aggregatibacter_sp._HMT_898(1)	0	0	0		da_s_Aggregatibacter_sp._HMT_898(1)	2.06688	0.37641	0.00300222		da_s_Aggregatibacter_sp._HMT_898(1)	2.7529	1.28249	-0.00495696		da_s_Aggregatibacter_sp._HMT_898(1)	0.0111166	0.499703	1.90289e-05
			da_s_Aggregatibacter_sp._HMT_949(0)	0	0	0		da_s_Aggregatibacter_sp._HMT_949(0)	0.438901	0.27628	-0.000637521		da_s_Aggregatibacter_sp._HMT_949(0)	0.569652	0.66408	0.00102574		da_s_Aggregatibacter_sp._HMT_949(0)	0.822888	1.34733	-0.00140859
			da_s_Aggregatibacter_sp._HMT_949(1)	0	0	0		da_s_Aggregatibacter_sp._HMT_949(1)	0.438901	0.27628	0.000637521		da_s_Aggregatibacter_sp._HMT_949(1)	0.569652	0.66408	-0.00102574		da_s_Aggregatibacter_sp._HMT_949(1)	0.822888	1.34733	0.00140859
			da_s_Agrobacterium_tumefaciens(0)	0	0	0		da_s_Agrobacterium_tumefaciens(0)	0	0	0		da_s_Agrobacterium_tumefaciens(0)	0	0	0		da_s_Agrobacterium_tumefaciens(0)	0.454744	1.10452	-0.000778414
			da_s_Agrobacterium_tumefaciens(1)	0	0	0		da_s_Agrobacterium_tumefaciens(1)	0	0	0		da_s_Agrobacterium_tumefaciens(1)	0	0	0		da_s_Agrobacterium_tumefaciens(1)	0.454744	1.10452	0.000778414
			da_s_Alloiococcus_otitis(0)	0	0	0		da_s_Alloiococcus_otitis(0)	0.194905	0.4753	-0.000283107		da_s_Alloiococcus_otitis(0)	0.478562	1.15064	0.000861716		da_s_Alloiococcus_otitis(0)	0	0	0
			da_s_Alloiococcus_otitis(1)	0	0	0		da_s_Alloiococcus_otitis(1)	0.194905	0.4753	0.000283107		da_s_Alloiococcus_otitis(1)	0.478562	1.15064	-0.000861716		da_s_Alloiococcus_otitis(1)	0	0	0
			da_s_Alloprevotella_rava(0)	0	0	0		da_s_Alloprevotella_rava(0)	0.481647	0.357676	-0.000699611		da_s_Alloprevotella_rava(0)	1.26652	0.761472	-0.00228055		da_s_Alloprevotella_rava(0)	1.39287	1.31164	-0.00238427
			da_s_Alloprevotella_rava(1)	0	0	0		da_s_Alloprevotella_rava(1)	0.481647	0.357676	0.000699611		da_s_Alloprevotella_rava(1)	1.26652	0.761472	0.00228055		da_s_Alloprevotella_rava(1)	1.39287	1.31164	0.00238427
			da_s_Alloprevotella_sp._HMT_308(0)	1.11374	0.854048	-0.00255534		da_s_Alloprevotella_sp._HMT_308(0)	0.328944	0.362708	-0.000477804		da_s_Alloprevotella_sp._HMT_308(0)	2.0557	1.14948	-0.00370157		da_s_Alloprevotella_sp._HMT_308(0)	1.75404	1.10731	-0.0030025
			da_s_Alloprevotella_sp._HMT_308(1)	1.11374	0.854048	0.00255534		da_s_Alloprevotella_sp._HMT_308(1)	0.328944	0.362708	0.000477804		da_s_Alloprevotella_sp._HMT_308(1)	2.0557	1.14948	0.00370157		da_s_Alloprevotella_sp._HMT_308(1)	1.75404	1.10731	0.0030025
			da_s_Alloprevotella_sp._HMT_473(0)	3.78503	0.874185	-0.00868423		da_s_Alloprevotella_sp._HMT_473(0)	1.14692	0.482412	-0.00166595		da_s_Alloprevotella_sp._HMT_473(0)	0.177639	0.664491	-0.000319864		da_s_Alloprevotella_sp._HMT_473(0)	0.478479	0.757147	0.000819042
			da_s_Alloprevotella_sp._HMT_473(1)	3.78503	0.874185	0.00868423		da_s_Alloprevotella_sp._HMT_473(1)	1.14692	0.482412	0.00166595		da_s_Alloprevotella_sp._HMT_473(1)	0.177639	0.664491	0.000319864		da_s_Alloprevotella_sp._HMT_473(1)	0.478479	0.757147	-0.000819042
			da_s_Alloprevotella_sp._HMT_912(0)	0	0	0		da_s_Alloprevotella_sp._HMT_912(0)	0.338772	0.379224	-0.00049208		da_s_Alloprevotella_sp._HMT_912(0)	1.13951	1.1644	-0.00205185		da_s_Alloprevotella_sp._HMT_912(0)	0.179284	1.0845	0.000306892
			da_s_Alloprevotella_sp._HMT_912(1)	0	0	0		da_s_Alloprevotella_sp._HMT_912(1)	0.338772	0.379224	0.00049208		da_s_Alloprevotella_sp._HMT_912(1)	1.13951	1.1644	0.00205185		da_s_Alloprevotella_sp._HMT_912(1)	0.179284	1.0845	-0.000306892
			da_s_Alloprevotella_sp._HMT_913(0)	0	0	0		da_s_Alloprevotella_sp._HMT_913(0)	0.194905	0.4753	-0.000283107		da_s_Alloprevotella_sp._HMT_913(0)	1.40036	1.71856	-0.00252154		da_s_Alloprevotella_sp._HMT_913(0)	0.437445	0.882976	0.000748802
			da_s_Alloprevotella_sp._HMT_913(1)	0	0	0		da_s_Alloprevotella_sp._HMT_913(1)	0.194905	0.4753	0.000283107		da_s_Alloprevotella_sp._HMT_913(1)	1.40036	1.71856	0.00252154		da_s_Alloprevotella_sp._HMT_913(1)	0.437445	0.882976	-0.000748802
			da_s_Alloprevotella_sp._HMT_914(0)	0.914385	0.815296	-0.00209793		da_s_Alloprevotella_sp._HMT_914(0)	2.2194	0.377001	-0.00322376		da_s_Alloprevotella_sp._HMT_914(0)	0.241741	0.970057	0.000435287		da_s_Alloprevotella_sp._HMT_914(0)	0.177389	0.791275	0.000303647
			da_s_Alloprevotella_sp._HMT_914(1)	0.914385	0.815296	0.00209793		da_s_Alloprevotella_sp._HMT_914(1)	2.2194	0.377001	0.00322376		da_s_Alloprevotella_sp._HMT_914(1)	0.241741	0.970057	-0.000435287		da_s_Alloprevotella_sp._HMT_914(1)	0.177389	0.791275	-0.000303647
			da_s_Alloprevotella_tannerae(0)	0	0	0		da_s_Alloprevotella_tannerae(0)	0.276121	0.429421	-0.000401076		da_s_Alloprevotella_tannerae(0)	1.13658	1.20809	-0.00204657		da_s_Alloprevotella_tannerae(0)	1.91253	0.937764	-0.0032738
			da_s_Alloprevotella_tannerae(1)	0	0	0		da_s_Alloprevotella_tannerae(1)	0.276121	0.429421	0.000401076		da_s_Alloprevotella_tannerae(1)	1.13658	1.20809	0.00204657		da_s_Alloprevotella_tannerae(1)	1.91253	0.937764	0.0032738
			da_s_Anaerococcus_prevotii(0)	0	0	0		da_s_Anaerococcus_prevotii(0)	0	0	0		da_s_Anaerococcus_prevotii(0)	0	0	0		da_s_Anaerococcus_prevotii(0)	0.454744	1.10034	-0.000778414
			da_s_Anaerococcus_prevotii(1)	0	0	0		da_s_Anaerococcus_prevotii(1)	0	0	0		da_s_Anaerococcus_prevotii(1)	0	0	0		da_s_Anaerococcus_prevotii(1)	0.454744	1.10034	0.000778414
			da_s_Anaerococcus_tetradius(0)	0.278921	0.674869	0.000639946		da_s_Anaerococcus_tetradius(0)	0	0	0		da_s_Anaerococcus_tetradius(0)	0	0	0		da_s_Anaerococcus_tetradius(0)	0	0	0
			da_s_Anaerococcus_tetradius(1)	0.278921	0.674869	-0.000639946		da_s_Anaerococcus_tetradius(1)	0	0	0		da_s_Anaerococcus_tetradius(1)	0	0	0		da_s_Anaerococcus_tetradius(1)	0	0	0
			da_s_Anaeroglobus_geminatus(0)	0.278921	0.674869	0.000639946		da_s_Anaeroglobus_geminatus(0)	0	0	0		da_s_Anaeroglobus_geminatus(0)	0	0	0		da_s_Anaeroglobus_geminatus(0)	0	0	0
			da_s_Anaeroglobus_geminatus(1)	0.278921	0.674869	-0.000639946		da_s_Anaeroglobus_geminatus(1)	0	0	0		da_s_Anaeroglobus_geminatus(1)	0	0	0		da_s_Anaeroglobus_geminatus(1)	0	0	0
			da_s_Arthrospira_platensis(0)	0.0957344	0.607909	-0.00021965		da_s_Arthrospira_platensis(0)	0.346142	0.402739	0.000502784		da_s_Arthrospira_platensis(0)	0.478562	1.15969	0.000861716		da_s_Arthrospira_platensis(0)	1.02491	1.45769	-0.0017544
			da_s_Arthrospira_platensis(1)	0.0957344	0.607909	0.00021965		da_s_Arthrospira_platensis(1)	0.346142	0.402739	-0.000502784		da_s_Arthrospira_platensis(1)	0.478562	1.15969	-0.000861716		da_s_Arthrospira_platensis(1)	1.02491	1.45769	0.0017544
			da_s_Atopobium_parvulum(0)	2.48298	0.597977	-0.00569686		da_s_Atopobium_parvulum(0)	0.422237	0.278782	0.000613315		da_s_Atopobium_parvulum(0)	2.64307	1.05811	-0.0047592		da_s_Atopobium_parvulum(0)	2.10836	0.73624	-0.00360901
			da_s_Atopobium_parvulum(1)	2.48298	0.597977	0.00569686		da_s_Atopobium_parvulum(1)	0.422237	0.278782	-0.000613315		da_s_Atopobium_parvulum(1)	2.64307	1.05811	0.0047592		da_s_Atopobium_parvulum(1)	2.10836	0.73624	0.00360901
			da_s_Bacteroidales_[G-2]_bacterium_HMT_274(0)	0.278921	0.678913	0.000639946		da_s_Bacteroidales_[G-2]_bacterium_HMT_274(0)	0.391871	0.484958	-0.000569208		da_s_Bacteroidales_[G-2]_bacterium_HMT_274(0)	1.6493	1.09417	-0.00296978		da_s_Bacteroidales_[G-2]_bacterium_HMT_274(0)	0.0178568	0.371698	3.05665e-05
			da_s_Bacteroidales_[G-2]_bacterium_HMT_274(1)	0.278921	0.678913	-0.000639946		da_s_Bacteroidales_[G-2]_bacterium_HMT_274(1)	0.391871	0.484958	0.000569208		da_s_Bacteroidales_[G-2]_bacterium_HMT_274(1)	1.6493	1.09417	0.00296978		da_s_Bacteroidales_[G-2]_bacterium_HMT_274(1)	0.0178568	0.371698	-3.05665e-05
			da_s_Bacteroidetes_[G-5]_bacterium_HMT_505(0)	0	0	0		da_s_Bacteroidetes_[G-5]_bacterium_HMT_505(0)	0	0	0		da_s_Bacteroidetes_[G-5]_bacterium_HMT_505(0)	0	0	0		da_s_Bacteroidetes_[G-5]_bacterium_HMT_505(0)	0.454744	1.0978	-0.000778414
			da_s_Bacteroidetes_[G-5]_bacterium_HMT_505(1)	0	0	0		da_s_Bacteroidetes_[G-5]_bacterium_HMT_505(1)	0	0	0		da_s_Bacteroidetes_[G-5]_bacterium_HMT_505(1)	0	0	0		da_s_Bacteroidetes_[G-5]_bacterium_HMT_505(1)	0.454744	1.0978	0.000778414
			da_s_Bacteroidetes_[G-5]_bacterium_HMT_511(0)	0	0	0		da_s_Bacteroidetes_[G-5]_bacterium_HMT_511(0)	0	0	0		da_s_Bacteroidetes_[G-5]_bacterium_HMT_511(0)	0.451216	1.0933	-0.000812475		da_s_Bacteroidetes_[G-5]_bacterium_HMT_511(0)	0.650085	1.23949	-0.00111279
			da_s_Bacteroidetes_[G-5]_bacterium_HMT_511(1)	0	0	0		da_s_Bacteroidetes_[G-5]_bacterium_HMT_511(1)	0	0	0		da_s_Bacteroidetes_[G-5]_bacterium_HMT_511(1)	0.451216	1.0933	0.000812475		da_s_Bacteroidetes_[G-5]_bacterium_HMT_511(1)	0.650085	1.23949	0.00111279
			da_s_Bergeyella_sp._HMT_206(0)	1.21417	0.692839	-0.00278574		da_s_Bergeyella_sp._HMT_206(0)	1.69512	0.499252	-0.00246223		da_s_Bergeyella_sp._HMT_206(0)	0.170115	0.780999	0.000306316		da_s_Bergeyella_sp._HMT_206(0)	0.203889	0.858696	0.000349009
			da_s_Bergeyella_sp._HMT_206(1)	1.21417	0.692839	0.00278574		da_s_Bergeyella_sp._HMT_206(1)	1.69512	0.499252	0.00246223		da_s_Bergeyella_sp._HMT_206(1)	0.170115	0.780999	-0.000306316		da_s_Bergeyella_sp._HMT_206(1)	0.203889	0.858696	-0.000349009
			da_s_Bergeyella_sp._HMT_322(0)	1.26365	0.538246	-0.00289926		da_s_Bergeyella_sp._HMT_322(0)	2.34745	0.248423	-0.00340976		da_s_Bergeyella_sp._HMT_322(0)	0.039183	0.630264	-7.05544e-05		da_s_Bergeyella_sp._HMT_322(0)	0.474386	0.868468	-0.000812037
			da_s_Bergeyella_sp._HMT_322(1)	1.26365	0.538246	0.00289926		da_s_Bergeyella_sp._HMT_322(1)	2.34745	0.248423	0.00340976		da_s_Bergeyella_sp._HMT_322(1)	0.039183	0.630264	7.05544e-05		da_s_Bergeyella_sp._HMT_322(1)	0.474386	0.868468	0.000812037
			da_s_Bergeyella_sp._HMT_422(0)	0	0	0		da_s_Bergeyella_sp._HMT_422(0)	0	0	0		da_s_Bergeyella_sp._HMT_422(0)	0.451216	1.08981	-0.000812475		da_s_Bergeyella_sp._HMT_422(0)	0.376788	0.91606	0.000644971
			da_s_Bergeyella_sp._HMT_422(1)	0	0	0		da_s_Bergeyella_sp._HMT_422(1)	0	0	0		da_s_Bergeyella_sp._HMT_422(1)	0.451216	1.08981	0.000812475		da_s_Bergeyella_sp._HMT_422(1)	0.376788	0.91606	-0.000644971
			da_s_Bergeyella_sp._HMT_900(0)	0.278921	0.678913	0.000639946		da_s_Bergeyella_sp._HMT_900(0)	0.74643	0.823298	-0.00108422		da_s_Bergeyella_sp._HMT_900(0)	0.168818	0.871637	0.00030398		da_s_Bergeyella_sp._HMT_900(0)	0.628518	1.2824	-0.00107587
			da_s_Bergeyella_sp._HMT_900(1)	0.278921	0.678913	-0.000639946		da_s_Bergeyella_sp._HMT_900(1)	0.74643	0.823298	0.00108422		da_s_Bergeyella_sp._HMT_900(1)	0.168818	0.871637	-0.00030398		da_s_Bergeyella_sp._HMT_900(1)	0.628518	1.2824	0.00107587
			da_s_Bergeyella_sp._HMT_907(0)	0	0	0		da_s_Bergeyella_sp._HMT_907(0)	0.74643	0.431316	-0.00108422		da_s_Bergeyella_sp._HMT_907(0)	0.0134067	0.648109	-2.41406e-05		da_s_Bergeyella_sp._HMT_907(0)	0.843433	0.739149	-0.00144376
			da_s_Bergeyella_sp._HMT_907(1)	0	0	0		da_s_Bergeyella_sp._HMT_907(1)	0.74643	0.431316	0.00108422		da_s_Bergeyella_sp._HMT_907(1)	0.0134067	0.648109	2.41406e-05		da_s_Bergeyella_sp._HMT_907(1)	0.843433	0.739149	0.00144376
			da_s_Bergeyella_sp._HMT_931(0)	1.84182	0.657965	-0.00422582		da_s_Bergeyella_sp._HMT_931(0)	0.6881	0.31411	-0.000999492		da_s_Bergeyella_sp._HMT_931(0)	1.18934	0.850854	0.00214156		da_s_Bergeyella_sp._HMT_931(0)	0.230863	1.34607	-0.000395182
			da_s_Bergeyella_sp._HMT_931(1)	1.84182	0.657965	0.00422582		da_s_Bergeyella_sp._HMT_931(1)	0.6881	0.31411	0.000999492		da_s_Bergeyella_sp._HMT_931(1)	1.18934	0.850854	-0.00214156		da_s_Bergeyella_sp._HMT_931(1)	0.230863	1.34607	0.000395182
			da_s_Bifidobacterium_breve(0)	0.833542	0.848009	-0.00191245		da_s_Bifidobacterium_breve(0)	0.373774	0.364003	0.000542921		da_s_Bifidobacterium_breve(0)	0	0	0		da_s_Bifidobacterium_breve(0)	0	0	0
			da_s_Bifidobacterium_breve(1)	0.833542	0.848009	0.00191245		da_s_Bifidobacterium_breve(1)	0.373774	0.364003	-0.000542921		da_s_Bifidobacterium_breve(1)	0	0	0		da_s_Bifidobacterium_breve(1)	0	0	0
			da_s_Bifidobacterium_dentium(0)	0.0649843	0.536339	-0.000149098		da_s_Bifidobacterium_dentium(0)	0.165984	0.404812	0.000241098		da_s_Bifidobacterium_dentium(0)	0	0	0		da_s_Bifidobacterium_dentium(0)	0	0	0
			da_s_Bifidobacterium_dentium(1)	0.0649843	0.536339	0.000149098		da_s_Bifidobacterium_dentium(1)	0.165984	0.404812	-0.000241098		da_s_Bifidobacterium_dentium(1)	0	0	0		da_s_Bifidobacterium_dentium(1)	0	0	0
			da_s_Bifidobacterium_longum(0)	0.267751	0.859739	-0.000614319		da_s_Bifidobacterium_longum(0)	0.235148	0.367752	0.000341562		da_s_Bifidobacterium_longum(0)	0	0	0		da_s_Bifidobacterium_longum(0)	1.02491	0.978423	-0.0017544
			da_s_Bifidobacterium_longum(1)	0.267751	0.859739	0.000614319		da_s_Bifidobacterium_longum(1)	0.235148	0.367752	-0.000341562		da_s_Bifidobacterium_longum(1)	0	0	0		da_s_Bifidobacterium_longum(1)	1.02491	0.978423	0.0017544
			da_s_Brochothrix_thermosphacta(0)	0	0	0		da_s_Brochothrix_thermosphacta(0)	0	0	0		da_s_Brochothrix_thermosphacta(0)	0.451216	1.08859	-0.000812475		da_s_Brochothrix_thermosphacta(0)	0.376788	0.910708	0.000644971
			da_s_Brochothrix_thermosphacta(1)	0	0	0		da_s_Brochothrix_thermosphacta(1)	0	0	0		da_s_Brochothrix_thermosphacta(1)	0.451216	1.08859	0.000812475		da_s_Brochothrix_thermosphacta(1)	0.376788	0.910708	-0.000644971
			da_s_Butyrivibrio_sp._HMT_455(0)	0	0	0		da_s_Butyrivibrio_sp._HMT_455(0)	0.194905	0.476391	-0.000283107		da_s_Butyrivibrio_sp._HMT_455(0)	0.959984	0.909726	-0.00172858		da_s_Butyrivibrio_sp._HMT_455(0)	2.2915	0.770619	-0.0039225
			da_s_Butyrivibrio_sp._HMT_455(1)	0	0	0		da_s_Butyrivibrio_sp._HMT_455(1)	0.194905	0.476391	0.000283107		da_s_Butyrivibrio_sp._HMT_455(1)	0.959984	0.909726	0.00172858		da_s_Butyrivibrio_sp._HMT_455(1)	2.2915	0.770619	0.0039225
			da_s_Campylobacter_concisus(0)	1.55515	0.840904	-0.00356808		da_s_Campylobacter_concisus(0)	1.09613	0.502456	-0.00159217		da_s_Campylobacter_concisus(0)	2.31685	0.772588	-0.0041718		da_s_Campylobacter_concisus(0)	1.45468	0.563358	-0.00249007
			da_s_Campylobacter_concisus(1)	1.55515	0.840904	0.00356808		da_s_Campylobacter_concisus(1)	1.09613	0.502456	0.00159217		da_s_Campylobacter_concisus(1)	2.31685	0.772588	0.0041718		da_s_Campylobacter_concisus(1)	1.45468	0.563358	0.00249007
			da_s_Campylobacter_gracilis(0)	0.560181	0.70112	0.00128526		da_s_Campylobacter_gracilis(0)	0.774048	0.33345	-0.00112433		da_s_Campylobacter_gracilis(0)	0.255227	0.868845	-0.000459571		da_s_Campylobacter_gracilis(0)	0.963462	0.925577	-0.00164922
			da_s_Campylobacter_gracilis(1)	0.560181	0.70112	-0.00128526		da_s_Campylobacter_gracilis(1)	0.774048	0.33345	0.00112433		da_s_Campylobacter_gracilis(1)	0.255227	0.868845	0.000459571		da_s_Campylobacter_gracilis(1)	0.963462	0.925577	0.00164922
			da_s_Campylobacter_rectus(0)	0.108351	0.200816	0.000248596		da_s_Campylobacter_rectus(0)	1.43909	0.409106	-0.00209033		da_s_Campylobacter_rectus(0)	1.00625	1.46903	0.00181189		da_s_Campylobacter_rectus(0)	1.92759	1.12514	-0.00329957
			da_s_Campylobacter_rectus(1)	0.108351	0.200816	-0.000248596		da_s_Campylobacter_rectus(1)	1.43909	0.409106	0.00209033		da_s_Campylobacter_rectus(1)	1.00625	1.46903	-0.00181189		da_s_Campylobacter_rectus(1)	1.92759	1.12514	0.00329957
			da_s_Campylobacter_sp._HMT_044(0)	0	0	0		da_s_Campylobacter_sp._HMT_044(0)	0	0	0		da_s_Campylobacter_sp._HMT_044(0)	0	0	0		da_s_Campylobacter_sp._HMT_044(0)	0.790747	1.2771	-0.00135357
			da_s_Campylobacter_sp._HMT_044(1)	0	0	0		da_s_Campylobacter_sp._HMT_044(1)	0	0	0		da_s_Campylobacter_sp._HMT_044(1)	0	0	0		da_s_Campylobacter_sp._HMT_044(1)	0.790747	1.2771	0.00135357
			da_s_Capnocytophaga_gingivalis(0)	0.278921	0.678913	0.000639946		da_s_Capnocytophaga_gingivalis(0)	2.42891	0.280674	-0.00352808		da_s_Capnocytophaga_gingivalis(0)	0.122304	0.581531	-0.000220225		da_s_Capnocytophaga_gingivalis(0)	0.953801	1.17562	-0.00163268
			da_s_Capnocytophaga_gingivalis(1)	0.278921	0.678913	-0.000639946		da_s_Capnocytophaga_gingivalis(1)	2.42891	0.280674	0.00352808		da_s_Capnocytophaga_gingivalis(1)	0.122304	0.581531	0.000220225		da_s_Capnocytophaga_gingivalis(1)	0.953801	1.17562	0.00163268
			da_s_Capnocytophaga_granulosa(0)	0.395003	0.607839	0.00090628		da_s_Capnocytophaga_granulosa(0)	1.69461	0.386207	-0.00246148		da_s_Capnocytophaga_granulosa(0)	0.310575	0.880378	0.000559233		da_s_Capnocytophaga_granulosa(0)	0.905464	0.875509	-0.00154994
			da_s_Capnocytophaga_granulosa(1)	0.395003	0.607839	-0.00090628		da_s_Capnocytophaga_granulosa(1)	1.69461	0.386207	0.00246148		da_s_Capnocytophaga_granulosa(1)	0.310575	0.880378	-0.000559233		da_s_Capnocytophaga_granulosa(1)	0.905464	0.875509	0.00154994
			da_s_Capnocytophaga_haemolytica(0)	0	0	0		da_s_Capnocytophaga_haemolytica(0)	0.194905	0.475771	-0.000283107		da_s_Capnocytophaga_haemolytica(0)	0.732457	1.41662	-0.00131889		da_s_Capnocytophaga_haemolytica(0)	0.498343	1.33262	-0.000853044
			da_s_Capnocytophaga_haemolytica(1)	0	0	0		da_s_Capnocytophaga_haemolytica(1)	0.194905	0.475771	0.000283107		da_s_Capnocytophaga_haemolytica(1)	0.732457	1.41662	0.00131889		da_s_Capnocytophaga_haemolytica(1)	0.498343	1.33262	0.000853044
			da_s_Capnocytophaga_leadbetteri(0)	0.0921587	0.372124	-0.000211446		da_s_Capnocytophaga_leadbetteri(0)	2.56921	0.16921	-0.00373188		da_s_Capnocytophaga_leadbetteri(0)	0.0539352	0.646868	9.71177e-05		da_s_Capnocytophaga_leadbetteri(0)	0.961408	1.02576	-0.0016457
			da_s_Capnocytophaga_leadbetteri(1)	0.0921587	0.372124	0.000211446		da_s_Capnocytophaga_leadbetteri(1)	2.56921	0.16921	0.00373188		da_s_Capnocytophaga_leadbetteri(1)	0.0539352	0.646868	-9.71177e-05		da_s_Capnocytophaga_leadbetteri(1)	0.961408	1.02576	0.0016457
			da_s_Capnocytophaga_ochracea(0)	0	0	0		da_s_Capnocytophaga_ochracea(0)	0.194905	0.475771	-0.000283107		da_s_Capnocytophaga_ochracea(0)	0.439985	1.14593	-0.000792252		da_s_Capnocytophaga_ochracea(0)	0.660935	1.47773	-0.00113136
			da_s_Capnocytophaga_ochracea(1)	0	0	0		da_s_Capnocytophaga_ochracea(1)	0.194905	0.475771	0.000283107		da_s_Capnocytophaga_ochracea(1)	0.439985	1.14593	0.000792252		da_s_Capnocytophaga_ochracea(1)	0.660935	1.47773	0.00113136
			da_s_Capnocytophaga_sp._HMT_323(0)	0.278921	0.680638	0.000639946		da_s_Capnocytophaga_sp._HMT_323(0)	0.481647	0.621387	-0.000699611		da_s_Capnocytophaga_sp._HMT_323(0)	0.0814616	0.725832	-0.000146683		da_s_Capnocytophaga_sp._HMT_323(0)	0.478479	0.439831	-0.000819042
			da_s_Capnocytophaga_sp._HMT_323(1)	0.278921	0.680638	-0.000639946		da_s_Capnocytophaga_sp._HMT_323(1)	0.481647	0.621387	0.000699611		da_s_Capnocytophaga_sp._HMT_323(1)	0.0814616	0.725832	0.000146683		da_s_Capnocytophaga_sp._HMT_323(1)	0.478479	0.439831	0.000819042
			da_s_Capnocytophaga_sp._HMT_324(0)	0	0	0		da_s_Capnocytophaga_sp._HMT_324(0)	0.276121	0.435813	-0.000401076		da_s_Capnocytophaga_sp._HMT_324(0)	0.178654	0.810181	-0.00032169		da_s_Capnocytophaga_sp._HMT_324(0)	0.263388	0.51766	-0.000450858
			da_s_Capnocytophaga_sp._HMT_324(1)	0	0	0		da_s_Capnocytophaga_sp._HMT_324(1)	0.276121	0.435813	0.000401076		da_s_Capnocytophaga_sp._HMT_324(1)	0.178654	0.810181	0.00032169		da_s_Capnocytophaga_sp._HMT_324(1)	0.263388	0.51766	0.000450858
			da_s_Capnocytophaga_sp._HMT_326(0)	0.395003	0.635478	0.00090628		da_s_Capnocytophaga_sp._HMT_326(0)	0.774048	0.492187	-0.00112433		da_s_Capnocytophaga_sp._HMT_326(0)	2.07734	0.830275	-0.00374053		da_s_Capnocytophaga_sp._HMT_326(0)	0.1324	0.616701	-0.000226638
			da_s_Capnocytophaga_sp._HMT_326(1)	0.395003	0.635478	-0.00090628		da_s_Capnocytophaga_sp._HMT_326(1)	0.774048	0.492187	0.00112433		da_s_Capnocytophaga_sp._HMT_326(1)	2.07734	0.830275	0.00374053		da_s_Capnocytophaga_sp._HMT_326(1)	0.1324	0.616701	0.000226638
			da_s_Capnocytophaga_sp._HMT_332(0)	0.278921	0.678913	0.000639946		da_s_Capnocytophaga_sp._HMT_332(0)	0.949718	0.326511	-0.0013795		da_s_Capnocytophaga_sp._HMT_332(0)	0.191026	0.829704	-0.000343969		da_s_Capnocytophaga_sp._HMT_332(0)	0.245523	0.843379	-0.000420277
			da_s_Capnocytophaga_sp._HMT_332(1)	0.278921	0.678913	-0.000639946		da_s_Capnocytophaga_sp._HMT_332(1)	0.949718	0.326511	0.0013795		da_s_Capnocytophaga_sp._HMT_332(1)	0.191026	0.829704	0.000343969		da_s_Capnocytophaga_sp._HMT_332(1)	0.245523	0.843379	0.000420277
			da_s_Capnocytophaga_sp._HMT_335(0)	0	0	0		da_s_Capnocytophaga_sp._HMT_335(0)	0.194905	0.476391	-0.000283107		da_s_Capnocytophaga_sp._HMT_335(0)	0.0193726	0.96503	3.48831e-05		da_s_Capnocytophaga_sp._HMT_335(0)	0.0552317	0.733051	-9.45435e-05
			da_s_Capnocytophaga_sp._HMT_335(1)	0	0	0		da_s_Capnocytophaga_sp._HMT_335(1)	0.194905	0.476391	0.000283107		da_s_Capnocytophaga_sp._HMT_335(1)	0.0193726	0.96503	-3.48831e-05		da_s_Capnocytophaga_sp._HMT_335(1)	0.0552317	0.733051	9.45435e-05
			da_s_Capnocytophaga_sp._HMT_336(0)	0.278921	0.678913	0.000639946		da_s_Capnocytophaga_sp._HMT_336(0)	0.521166	0.406993	-0.000757015		da_s_Capnocytophaga_sp._HMT_336(0)	0.672772	0.823913	-0.00121142		da_s_Capnocytophaga_sp._HMT_336(0)	0.0375619	0.527105	-6.4297e-05
			da_s_Capnocytophaga_sp._HMT_336(1)	0.278921	0.678913	-0.000639946		da_s_Capnocytophaga_sp._HMT_336(1)	0.521166	0.406993	0.000757015		da_s_Capnocytophaga_sp._HMT_336(1)	0.672772	0.823913	0.00121142		da_s_Capnocytophaga_sp._HMT_336(1)	0.0375619	0.527105	6.4297e-05
			da_s_Capnocytophaga_sp._HMT_338(0)	0	0	0		da_s_Capnocytophaga_sp._HMT_338(0)	0	0	0		da_s_Capnocytophaga_sp._HMT_338(0)	0	0	0		da_s_Capnocytophaga_sp._HMT_338(0)	0.914886	1.14366	-0.00156607
			da_s_Capnocytophaga_sp._HMT_338(1)	0	0	0		da_s_Capnocytophaga_sp._HMT_338(1)	0	0	0		da_s_Capnocytophaga_sp._HMT_338(1)	0	0	0		da_s_Capnocytophaga_sp._HMT_338(1)	0.914886	1.14366	0.00156607
			da_s_Capnocytophaga_sp._HMT_380(0)	0.278921	0.678913	0.000639946		da_s_Capnocytophaga_sp._HMT_380(0)	0	0	0		da_s_Capnocytophaga_sp._HMT_380(0)	0.784429	0.835135	-0.00141247		da_s_Capnocytophaga_sp._HMT_380(0)	0.0995626	0.140336	0.000170427
			da_s_Capnocytophaga_sp._HMT_380(1)	0.278921	0.678913	-0.000639946		da_s_Capnocytophaga_sp._HMT_380(1)	0	0	0		da_s_Capnocytophaga_sp._HMT_380(1)	0.784429	0.835135	0.00141247		da_s_Capnocytophaga_sp._HMT_380(1)	0.0995626	0.140336	-0.000170427
			da_s_Capnocytophaga_sp._HMT_412(0)	0.278921	0.680638	0.000639946		da_s_Capnocytophaga_sp._HMT_412(0)	0.276121	0.441258	-0.000401076		da_s_Capnocytophaga_sp._HMT_412(0)	0.744872	0.887504	-0.00134124		da_s_Capnocytophaga_sp._HMT_412(0)	0.782542	0.591505	0.00133953
			da_s_Capnocytophaga_sp._HMT_412(1)	0.278921	0.680638	-0.000639946		da_s_Capnocytophaga_sp._HMT_412(1)	0.276121	0.441258	0.000401076		da_s_Capnocytophaga_sp._HMT_412(1)	0.744872	0.887504	0.00134124		da_s_Capnocytophaga_sp._HMT_412(1)	0.782542	0.591505	-0.00133953
			da_s_Capnocytophaga_sp._HMT_863(0)	0	0	0		da_s_Capnocytophaga_sp._HMT_863(0)	0.276121	0.438477	-0.000401076		da_s_Capnocytophaga_sp._HMT_863(0)	0.626928	1.34769	-0.00112887		da_s_Capnocytophaga_sp._HMT_863(0)	0.589272	1.33673	-0.00100869
			da_s_Capnocytophaga_sp._HMT_863(1)	0	0	0		da_s_Capnocytophaga_sp._HMT_863(1)	0.276121	0.438477	0.000401076		da_s_Capnocytophaga_sp._HMT_863(1)	0.626928	1.34769	0.00112887		da_s_Capnocytophaga_sp._HMT_863(1)	0.589272	1.33673	0.00100869
			da_s_Capnocytophaga_sp._HMT_864(0)	0.395003	0.635478	0.00090628		da_s_Capnocytophaga_sp._HMT_864(0)	0.391871	0.500822	-0.000569208		da_s_Capnocytophaga_sp._HMT_864(0)	0.609022	0.609118	-0.00109663		da_s_Capnocytophaga_sp._HMT_864(0)	0.0618443	0.627602	-0.000105863
			da_s_Capnocytophaga_sp._HMT_864(1)	0.395003	0.635478	-0.00090628		da_s_Capnocytophaga_sp._HMT_864(1)	0.391871	0.500822	0.000569208		da_s_Capnocytophaga_sp._HMT_864(1)	0.609022	0.609118	0.00109663		da_s_Capnocytophaga_sp._HMT_864(1)	0.0618443	0.627602	0.000105863
			da_s_Capnocytophaga_sp._HMT_878(0)	0	0	0		da_s_Capnocytophaga_sp._HMT_878(0)	0.852642	0.549262	-0.0012385		da_s_Capnocytophaga_sp._HMT_878(0)	0.0879125	0.678657	0.000158298		da_s_Capnocytophaga_sp._HMT_878(0)	0.98346	0.859209	0.00168345
			da_s_Capnocytophaga_sp._HMT_878(1)	0	0	0		da_s_Capnocytophaga_sp._HMT_878(1)	0.852642	0.549262	0.0012385		da_s_Capnocytophaga_sp._HMT_878(1)	0.0879125	0.678657	-0.000158298		da_s_Capnocytophaga_sp._HMT_878(1)	0.98346	0.859209	-0.00168345
			da_s_Capnocytophaga_sp._HMT_901(0)	0	0	0		da_s_Capnocytophaga_sp._HMT_901(0)	0.593069	0.39885	-0.000861456		da_s_Capnocytophaga_sp._HMT_901(0)	0.424159	1.0072	0.000763756		da_s_Capnocytophaga_sp._HMT_901(0)	0.484431	1.35325	0.00082923
			da_s_Capnocytophaga_sp._HMT_901(1)	0	0	0		da_s_Capnocytophaga_sp._HMT_901(1)	0.593069	0.39885	0.000861456		da_s_Capnocytophaga_sp._HMT_901(1)	0.424159	1.0072	-0.000763756		da_s_Capnocytophaga_sp._HMT_901(1)	0.484431	1.35325	-0.00082923
			da_s_Capnocytophaga_sp._HMT_902(0)	0	0	0		da_s_Capnocytophaga_sp._HMT_902(0)	0.276121	0.426911	-0.000401076		da_s_Capnocytophaga_sp._HMT_902(0)	0.349325	0.890115	-0.000629008		da_s_Capnocytophaga_sp._HMT_902(0)	0.111792	0.384095	-0.000191361
			da_s_Capnocytophaga_sp._HMT_902(1)	0	0	0		da_s_Capnocytophaga_sp._HMT_902(1)	0.276121	0.426911	0.000401076		da_s_Capnocytophaga_sp._HMT_902(1)	0.349325	0.890115	0.000629008		da_s_Capnocytophaga_sp._HMT_902(1)	0.111792	0.384095	0.000191361
			da_s_Capnocytophaga_sp._HMT_903(0)	0	0	0		da_s_Capnocytophaga_sp._HMT_903(0)	0.276121	0.433183	-0.000401076		da_s_Capnocytophaga_sp._HMT_903(0)	0.349325	1.19663	-0.000629008		da_s_Capnocytophaga_sp._HMT_903(0)	0.111792	0.517997	-0.000191361
			da_s_Capnocytophaga_sp._HMT_903(1)	0	0	0		da_s_Capnocytophaga_sp._HMT_903(1)	0.276121	0.433183	0.000401076		da_s_Capnocytophaga_sp._HMT_903(1)	0.349325	1.19663	0.000629008		da_s_Capnocytophaga_sp._HMT_903(1)	0.111792	0.517997	0.000191361
			da_s_Capnocytophaga_sputigena(0)	0.234011	0.470134	0.000536907		da_s_Capnocytophaga_sputigena(0)	2.97781	0.125947	-0.00432539		da_s_Capnocytophaga_sputigena(0)	0.349325	0.626297	0.000629008		da_s_Capnocytophaga_sputigena(0)	0.111792	1.07613	0.000191361
			da_s_Capnocytophaga_sputigena(1)	0.234011	0.470134	-0.000536907		da_s_Capnocytophaga_sputigena(1)	2.97781	0.125947	0.00432539		da_s_Capnocytophaga_sputigena(1)	0.349325	0.626297	-0.000629008		da_s_Capnocytophaga_sputigena(1)	0.111792	1.07613	-0.000191361
			da_s_Cardiobacterium_hominis(0)	0.484453	0.555985	0.00111151		da_s_Cardiobacterium_hominis(0)	2.57935	0.236957	-0.0037466		da_s_Cardiobacterium_hominis(0)	1.12743	1.37122	0.00203009		da_s_Cardiobacterium_hominis(0)	0.632404	0.426498	-0.00108253
			da_s_Cardiobacterium_hominis(1)	0.484453	0.555985	-0.00111151		da_s_Cardiobacterium_hominis(1)	2.57935	0.236957	0.0037466		da_s_Cardiobacterium_hominis(1)	1.12743	1.37122	-0.00203009		da_s_Cardiobacterium_hominis(1)	0.632404	0.426498	0.00108253
			da_s_Cardiobacterium_valvarum(0)	0.278921	0.678913	0.000639946		da_s_Cardiobacterium_valvarum(0)	1.20833	0.416091	-0.00175515		da_s_Cardiobacterium_valvarum(0)	1.17626	0.860457	0.00211802		da_s_Cardiobacterium_valvarum(0)	0.764392	1.00668	-0.00130846
			da_s_Cardiobacterium_valvarum(1)	0.278921	0.678913	-0.000639946		da_s_Cardiobacterium_valvarum(1)	1.20833	0.416091	0.00175515		da_s_Cardiobacterium_valvarum(1)	1.17626	0.860457	-0.00211802		da_s_Cardiobacterium_valvarum(1)	0.764392	1.00668	0.00130846
			da_s_Catonella_morbi(0)	0.370695	0.900278	-0.000850509		da_s_Catonella_morbi(0)	0.894577	0.394664	-0.00129941		da_s_Catonella_morbi(0)	2.07771	0.414389	-0.0037412		da_s_Catonella_morbi(0)	2.90368	0.50502	-0.0049704
			da_s_Catonella_morbi(1)	0.370695	0.900278	0.000850509		da_s_Catonella_morbi(1)	0.894577	0.394664	0.00129941		da_s_Catonella_morbi(1)	2.07771	0.414389	0.0037412		da_s_Catonella_morbi(1)	2.90368	0.50502	0.0049704
			da_s_Catonella_sp._HMT_164(0)	0	0	0		da_s_Catonella_sp._HMT_164(0)	0.438901	0.434329	-0.000637521		da_s_Catonella_sp._HMT_164(0)	0.755532	0.909343	-0.00136044		da_s_Catonella_sp._HMT_164(0)	0.0974629	1.02882	0.000166833
			da_s_Catonella_sp._HMT_164(1)	0	0	0		da_s_Catonella_sp._HMT_164(1)	0.438901	0.434329	0.000637521		da_s_Catonella_sp._HMT_164(1)	0.755532	0.909343	0.00136044		da_s_Catonella_sp._HMT_164(1)	0.0974629	1.02882	-0.000166833
			da_s_Centipeda_periodontii(0)	0	0	0		da_s_Centipeda_periodontii(0)	0.194905	0.474387	-0.000283107		da_s_Centipeda_periodontii(0)	0.0193726	0.948626	3.48831e-05		da_s_Centipeda_periodontii(0)	0.0552317	0.747293	-9.45435e-05
			da_s_Centipeda_periodontii(1)	0	0	0		da_s_Centipeda_periodontii(1)	0.194905	0.474387	0.000283107		da_s_Centipeda_periodontii(1)	0.0193726	0.948626	-3.48831e-05		da_s_Centipeda_periodontii(1)	0.0552317	0.747293	9.45435e-05
			da_s_Corynebacterium_durum(0)	0.278921	0.678913	0.000639946		da_s_Corynebacterium_durum(0)	2.63692	0.235422	-0.00383022		da_s_Corynebacterium_durum(0)	1.11929	0.988107	0.00201544		da_s_Corynebacterium_durum(0)	1.23283	0.878677	-0.00211031
			da_s_Corynebacterium_durum(1)	0.278921	0.678913	-0.000639946		da_s_Corynebacterium_durum(1)	2.63692	0.235422	0.00383022		da_s_Corynebacterium_durum(1)	1.11929	0.988107	-0.00201544		da_s_Corynebacterium_durum(1)	1.23283	0.878677	0.00211031
			da_s_Corynebacterium_kroppenstedtii(0)	0.395003	0.630006	0.00090628		da_s_Corynebacterium_kroppenstedtii(0)	0	0	0		da_s_Corynebacterium_kroppenstedtii(0)	0	0	0		da_s_Corynebacterium_kroppenstedtii(0)	0	0	0
			da_s_Corynebacterium_kroppenstedtii(1)	0.395003	0.630006	-0.00090628		da_s_Corynebacterium_kroppenstedtii(1)	0	0	0		da_s_Corynebacterium_kroppenstedtii(1)	0	0	0		da_s_Corynebacterium_kroppenstedtii(1)	0	0	0
			da_s_Corynebacterium_massiliense(0)	0.278921	0.677395	0.000639946		da_s_Corynebacterium_massiliense(0)	0	0	0		da_s_Corynebacterium_massiliense(0)	0	0	0		da_s_Corynebacterium_massiliense(0)	0	0	0
			da_s_Corynebacterium_massiliense(1)	0.278921	0.677395	-0.000639946		da_s_Corynebacterium_massiliense(1)	0	0	0		da_s_Corynebacterium_massiliense(1)	0	0	0		da_s_Corynebacterium_massiliense(1)	0	0	0
			da_s_Corynebacterium_matruchotii(0)	0.560181	0.70112	0.00128526		da_s_Corynebacterium_matruchotii(0)	1.80128	0.271295	-0.00261644		da_s_Corynebacterium_matruchotii(0)	0.935834	0.572798	-0.0016851		da_s_Corynebacterium_matruchotii(0)	0.350491	0.757144	-0.000599957
			da_s_Corynebacterium_matruchotii(1)	0.560181	0.70112	-0.00128526		da_s_Corynebacterium_matruchotii(1)	1.80128	0.271295	0.00261644		da_s_Corynebacterium_matruchotii(1)	0.935834	0.572798	0.0016851		da_s_Corynebacterium_matruchotii(1)	0.350491	0.757144	0.000599957
			da_s_Corynebacterium_pseudodiphtheriticum(0)	0	0	0		da_s_Corynebacterium_pseudodiphtheriticum(0)	0.194905	0.476391	-0.000283107		da_s_Corynebacterium_pseudodiphtheriticum(0)	0.0193726	0.978898	3.48831e-05		da_s_Corynebacterium_pseudodiphtheriticum(0)	0.376788	0.909818	0.000644971
			da_s_Corynebacterium_pseudodiphtheriticum(1)	0	0	0		da_s_Corynebacterium_pseudodiphtheriticum(1)	0.194905	0.476391	0.000283107		da_s_Corynebacterium_pseudodiphtheriticum(1)	0.0193726	0.978898	-3.48831e-05		da_s_Corynebacterium_pseudodiphtheriticum(1)	0.376788	0.909818	-0.000644971
			da_s_Corynebacterium_simulans(0)	0.370695	0.904385	-0.000850509		da_s_Corynebacterium_simulans(0)	0.165984	0.404812	0.000241098		da_s_Corynebacterium_simulans(0)	0	0	0		da_s_Corynebacterium_simulans(0)	0	0	0
			da_s_Corynebacterium_simulans(1)	0.370695	0.904385	0.000850509		da_s_Corynebacterium_simulans(1)	0.165984	0.404812	-0.000241098		da_s_Corynebacterium_simulans(1)	0	0	0		da_s_Corynebacterium_simulans(1)	0	0	0
			da_s_Corynebacterium_singulare(0)	1.05883	1.1049	-0.00242934		da_s_Corynebacterium_singulare(0)	0.570104	0.597907	-0.000828098		da_s_Corynebacterium_singulare(0)	1.70505	1.17827	-0.00307018		da_s_Corynebacterium_singulare(0)	0.875527	0.828437	0.00149869
			da_s_Corynebacterium_singulare(1)	1.05883	1.1049	0.00242934		da_s_Corynebacterium_singulare(1)	0.570104	0.597907	0.000828098		da_s_Corynebacterium_singulare(1)	1.70505	1.17827	0.00307018		da_s_Corynebacterium_singulare(1)	0.875527	0.828437	-0.00149869
			da_s_Corynebacterium_tuberculostearicum(0)	0.62718	0.749647	0.00143898		da_s_Corynebacterium_tuberculostearicum(0)	0	0	0		da_s_Corynebacterium_tuberculostearicum(0)	0	0	0		da_s_Corynebacterium_tuberculostearicum(0)	0	0	0
			da_s_Corynebacterium_tuberculostearicum(1)	0.62718	0.749647	-0.00143898		da_s_Corynebacterium_tuberculostearicum(1)	0	0	0		da_s_Corynebacterium_tuberculostearicum(1)	0	0	0		da_s_Corynebacterium_tuberculostearicum(1)	0	0	0
			da_s_Cutibacterium_acnes(0)	0.278921	0.676925	0.000639946		da_s_Cutibacterium_acnes(0)	0	0	0		da_s_Cutibacterium_acnes(0)	0.451216	1.08859	-0.000812475		da_s_Cutibacterium_acnes(0)	0.0552317	0.741055	-9.45435e-05
			da_s_Cutibacterium_acnes(1)	0.278921	0.676925	-0.000639946		da_s_Cutibacterium_acnes(1)	0	0	0		da_s_Cutibacterium_acnes(1)	0.451216	1.08859	0.000812475		da_s_Cutibacterium_acnes(1)	0.0552317	0.741055	9.45435e-05
			da_s_Delftia_acidovorans(0)	0	0	0		da_s_Delftia_acidovorans(0)	0	0	0		da_s_Delftia_acidovorans(0)	0.451216	1.08859	-0.000812475		da_s_Delftia_acidovorans(0)	0.0552317	0.741055	-9.45435e-05
			da_s_Delftia_acidovorans(1)	0	0	0		da_s_Delftia_acidovorans(1)	0	0	0		da_s_Delftia_acidovorans(1)	0.451216	1.08859	0.000812475		da_s_Delftia_acidovorans(1)	0.0552317	0.741055	9.45435e-05
			da_s_Dialister_invisus(0)	0.278921	0.674869	0.000639946		da_s_Dialister_invisus(0)	0	0	0		da_s_Dialister_invisus(0)	0	0	0		da_s_Dialister_invisus(0)	0.914886	0.780875	-0.00156607
			da_s_Dialister_invisus(1)	0.278921	0.674869	-0.000639946		da_s_Dialister_invisus(1)	0	0	0		da_s_Dialister_invisus(1)	0	0	0		da_s_Dialister_invisus(1)	0.914886	0.780875	0.00156607
			da_s_Dialister_pneumosintes(0)	0	0	0		da_s_Dialister_pneumosintes(0)	0	0	0		da_s_Dialister_pneumosintes(0)	0	0	0		da_s_Dialister_pneumosintes(0)	0.454744	1.10034	-0.000778414
			da_s_Dialister_pneumosintes(1)	0	0	0		da_s_Dialister_pneumosintes(1)	0	0	0		da_s_Dialister_pneumosintes(1)	0	0	0		da_s_Dialister_pneumosintes(1)	0.454744	1.10034	0.000778414
			da_s_Dietzia_cinnamea(0)	0.278921	0.674869	0.000639946		da_s_Dietzia_cinnamea(0)	0	0	0		da_s_Dietzia_cinnamea(0)	0	0	0		da_s_Dietzia_cinnamea(0)	0	0	0
			da_s_Dietzia_cinnamea(1)	0.278921	0.674869	-0.000639946		da_s_Dietzia_cinnamea(1)	0	0	0		da_s_Dietzia_cinnamea(1)	0	0	0		da_s_Dietzia_cinnamea(1)	0	0	0
			da_s_Dolosigranulum_pigrum(0)	0.278921	0.676925	0.000639946		da_s_Dolosigranulum_pigrum(0)	0.338772	0.391733	-0.00049208		da_s_Dolosigranulum_pigrum(0)	0.240259	1.21493	0.000432618		da_s_Dolosigranulum_pigrum(0)	0.0784188	0.483292	-0.000134234
			da_s_Dolosigranulum_pigrum(1)	0.278921	0.676925	-0.000639946		da_s_Dolosigranulum_pigrum(1)	0.338772	0.391733	0.00049208		da_s_Dolosigranulum_pigrum(1)	0.240259	1.21493	-0.000432618		da_s_Dolosigranulum_pigrum(1)	0.0784188	0.483292	0.000134234
			da_s_Eikenella_corrodens(0)	0.395003	0.607839	0.00090628		da_s_Eikenella_corrodens(0)	0.658034	0.471918	-0.00095582		da_s_Eikenella_corrodens(0)	0.773745	1.4601	0.00139323		da_s_Eikenella_corrodens(0)	1.58296	1.06864	-0.00270965
			da_s_Eikenella_corrodens(1)	0.395003	0.607839	-0.00090628		da_s_Eikenella_corrodens(1)	0.658034	0.471918	0.00095582		da_s_Eikenella_corrodens(1)	0.773745	1.4601	-0.00139323		da_s_Eikenella_corrodens(1)	1.58296	1.06864	0.00270965
			da_s_Enterobacter_hormaechei(0)	0.0649843	0.53805	-0.000149098		da_s_Enterobacter_hormaechei(0)	0.165984	0.405238	0.000241098		da_s_Enterobacter_hormaechei(0)	0	0	0		da_s_Enterobacter_hormaechei(0)	0.64437	1.56509	-0.00110301
			da_s_Enterobacter_hormaechei(1)	0.0649843	0.53805	0.000149098		da_s_Enterobacter_hormaechei(1)	0.165984	0.405238	-0.000241098		da_s_Enterobacter_hormaechei(1)	0	0	0		da_s_Enterobacter_hormaechei(1)	0.64437	1.56509	0.00110301
			da_s_Escherichia_coli(0)	0.278921	0.677395	0.000639946		da_s_Escherichia_coli(0)	0	0	0		da_s_Escherichia_coli(0)	0.451216	1.08859	-0.000812475		da_s_Escherichia_coli(0)	0.650085	0.747679	-0.00111279
			da_s_Escherichia_coli(1)	0.278921	0.677395	-0.000639946		da_s_Escherichia_coli(1)	0	0	0		da_s_Escherichia_coli(1)	0.451216	1.08859	0.000812475		da_s_Escherichia_coli(1)	0.650085	0.747679	0.00111279
			da_s_Filifactor_alocis(0)	0	0	0		da_s_Filifactor_alocis(0)	0	0	0		da_s_Filifactor_alocis(0)	0	0	0		da_s_Filifactor_alocis(0)	0.64437	1.03969	-0.00110301
			da_s_Filifactor_alocis(1)	0	0	0		da_s_Filifactor_alocis(1)	0	0	0		da_s_Filifactor_alocis(1)	0	0	0		da_s_Filifactor_alocis(1)	0.64437	1.03969	0.00110301
			da_s_Fusobacterium_hwasookii(0)	0.370695	0.904385	-0.000850509		da_s_Fusobacterium_hwasookii(0)	1.40118	0.298823	-0.00203527		da_s_Fusobacterium_hwasookii(0)	1.27565	1.13816	0.00229698		da_s_Fusobacterium_hwasookii(0)	0.262447	1.25058	-0.000449246
			da_s_Fusobacterium_hwasookii(1)	0.370695	0.904385	0.000850509		da_s_Fusobacterium_hwasookii(1)	1.40118	0.298823	0.00203527		da_s_Fusobacterium_hwasookii(1)	1.27565	1.13816	-0.00229698		da_s_Fusobacterium_hwasookii(1)	0.262447	1.25058	0.000449246
			da_s_Fusobacterium_naviforme(0)	0	0	0		da_s_Fusobacterium_naviforme(0)	0	0	0		da_s_Fusobacterium_naviforme(0)	0.639296	1.54234	-0.00115114		da_s_Fusobacterium_naviforme(0)	0.0784188	0.878517	-0.000134234
			da_s_Fusobacterium_naviforme(1)	0	0	0		da_s_Fusobacterium_naviforme(1)	0	0	0		da_s_Fusobacterium_naviforme(1)	0.639296	1.54234	0.00115114		da_s_Fusobacterium_naviforme(1)	0.0784188	0.878517	0.000134234
			da_s_Fusobacterium_necrophorum(0)	0	0	0		da_s_Fusobacterium_necrophorum(0)	0	0	0		da_s_Fusobacterium_necrophorum(0)	0.451216	1.08859	-0.000812475		da_s_Fusobacterium_necrophorum(0)	0.376788	0.910708	0.000644971
			da_s_Fusobacterium_necrophorum(1)	0	0	0		da_s_Fusobacterium_necrophorum(1)	0	0	0		da_s_Fusobacterium_necrophorum(1)	0.451216	1.08859	0.000812475		da_s_Fusobacterium_necrophorum(1)	0.376788	0.910708	-0.000644971
			da_s_Fusobacterium_nucleatum_subsp._animalis(0)	0.395003	0.955737	0.00090628		da_s_Fusobacterium_nucleatum_subsp._animalis(0)	0.194905	0.476391	-0.000283107		da_s_Fusobacterium_nucleatum_subsp._animalis(0)	0.597566	0.687614	-0.001076		da_s_Fusobacterium_nucleatum_subsp._animalis(0)	1.18554	0.817555	-0.00202936
			da_s_Fusobacterium_nucleatum_subsp._animalis(1)	0.395003	0.955737	-0.00090628		da_s_Fusobacterium_nucleatum_subsp._animalis(1)	0.194905	0.476391	0.000283107		da_s_Fusobacterium_nucleatum_subsp._animalis(1)	0.597566	0.687614	0.001076		da_s_Fusobacterium_nucleatum_subsp._animalis(1)	1.18554	0.817555	0.00202936
			da_s_Fusobacterium_nucleatum_subsp._polymorphum(0)	0.131068	0.443581	-0.000300719		da_s_Fusobacterium_nucleatum_subsp._polymorphum(0)	1.93335	0.160767	-0.00280827		da_s_Fusobacterium_nucleatum_subsp._polymorphum(0)	0.87457	1.15466	-0.00157478		da_s_Fusobacterium_nucleatum_subsp._polymorphum(0)	0.95261	0.717288	-0.00163064
			da_s_Fusobacterium_nucleatum_subsp._polymorphum(1)	0.131068	0.443581	0.000300719		da_s_Fusobacterium_nucleatum_subsp._polymorphum(1)	1.93335	0.160767	0.00280827		da_s_Fusobacterium_nucleatum_subsp._polymorphum(1)	0.87457	1.15466	0.00157478		da_s_Fusobacterium_nucleatum_subsp._polymorphum(1)	0.95261	0.717288	0.00163064
			da_s_Fusobacterium_nucleatum_subsp._vincentii(0)	0	0	0		da_s_Fusobacterium_nucleatum_subsp._vincentii(0)	0.391871	0.324156	-0.000569208		da_s_Fusobacterium_nucleatum_subsp._vincentii(0)	0.255054	0.89977	-0.00045926		da_s_Fusobacterium_nucleatum_subsp._vincentii(0)	1.74147	0.449805	-0.00298098
			da_s_Fusobacterium_nucleatum_subsp._vincentii(1)	0	0	0		da_s_Fusobacterium_nucleatum_subsp._vincentii(1)	0.391871	0.324156	0.000569208		da_s_Fusobacterium_nucleatum_subsp._vincentii(1)	0.255054	0.89977	0.00045926		da_s_Fusobacterium_nucleatum_subsp._vincentii(1)	1.74147	0.449805	0.00298098
			da_s_Fusobacterium_periodonticum(0)	1.95328	0.600113	-0.00448155		da_s_Fusobacterium_periodonticum(0)	2.12463	0.285237	-0.0030861		da_s_Fusobacterium_periodonticum(0)	1.05512	0.965947	-0.00189988		da_s_Fusobacterium_periodonticum(0)	0.84921	1.01926	-0.00145365
			da_s_Fusobacterium_periodonticum(1)	1.95328	0.600113	0.00448155		da_s_Fusobacterium_periodonticum(1)	2.12463	0.285237	0.0030861		da_s_Fusobacterium_periodonticum(1)	1.05512	0.965947	0.00189988		da_s_Fusobacterium_periodonticum(1)	0.84921	1.01926	0.00145365
			da_s_Fusobacterium_sp._HMT_203(0)	0.278921	0.678913	0.000639946		da_s_Fusobacterium_sp._HMT_203(0)	0.902123	0.406511	-0.00131037		da_s_Fusobacterium_sp._HMT_203(0)	0.68686	0.894831	0.00123678		da_s_Fusobacterium_sp._HMT_203(0)	0.628518	0.966452	-0.00107587
			da_s_Fusobacterium_sp._HMT_203(1)	0.278921	0.678913	-0.000639946		da_s_Fusobacterium_sp._HMT_203(1)	0.902123	0.406511	0.00131037		da_s_Fusobacterium_sp._HMT_203(1)	0.68686	0.894831	-0.00123678		da_s_Fusobacterium_sp._HMT_203(1)	0.628518	0.966452	0.00107587
			da_s_Fusobacterium_sp._HMT_204(0)	0	0	0		da_s_Fusobacterium_sp._HMT_204(0)	0.521166	0.392033	-0.000757015		da_s_Fusobacterium_sp._HMT_204(0)	0.290589	1.12215	-0.000523245		da_s_Fusobacterium_sp._HMT_204(0)	0.724406	0.99511	-0.00124001
			da_s_Fusobacterium_sp._HMT_204(1)	0	0	0		da_s_Fusobacterium_sp._HMT_204(1)	0.521166	0.392033	0.000757015		da_s_Fusobacterium_sp._HMT_204(1)	0.290589	1.12215	0.000523245		da_s_Fusobacterium_sp._HMT_204(1)	0.724406	0.99511	0.00124001
			da_s_Fusobacterium_sp._HMT_248(0)	1.35941	0.70773	-0.00311898		da_s_Fusobacterium_sp._HMT_248(0)	0.856238	0.547319	-0.00124372		da_s_Fusobacterium_sp._HMT_248(0)	0.0341457	0.575105	-6.1484e-05		da_s_Fusobacterium_sp._HMT_248(0)	1.02922	1.36296	0.00176178
			da_s_Fusobacterium_sp._HMT_248(1)	1.35941	0.70773	0.00311898		da_s_Fusobacterium_sp._HMT_248(1)	0.856238	0.547319	0.00124372		da_s_Fusobacterium_sp._HMT_248(1)	0.0341457	0.575105	6.1484e-05		da_s_Fusobacterium_sp._HMT_248(1)	1.02922	1.36296	-0.00176178
			da_s_Fusobacterium_sp._HMT_370(0)	0.370695	0.904385	-0.000850509		da_s_Fusobacterium_sp._HMT_370(0)	0.210473	0.583053	-0.00030572		da_s_Fusobacterium_sp._HMT_370(0)	0.494983	0.764753	0.000891284		da_s_Fusobacterium_sp._HMT_370(0)	0.496652	1.37391	-0.00085015
			da_s_Fusobacterium_sp._HMT_370(1)	0.370695	0.904385	0.000850509		da_s_Fusobacterium_sp._HMT_370(1)	0.210473	0.583053	0.00030572		da_s_Fusobacterium_sp._HMT_370(1)	0.494983	0.764753	-0.000891284		da_s_Fusobacterium_sp._HMT_370(1)	0.496652	1.37391	0.00085015
			da_s_Gardnerella_vaginalis(0)	0.278921	0.67988	0.000639946		da_s_Gardnerella_vaginalis(0)	0	0	0		da_s_Gardnerella_vaginalis(0)	0	0	0		da_s_Gardnerella_vaginalis(0)	0	0	0
			da_s_Gardnerella_vaginalis(1)	0.278921	0.67988	-0.000639946		da_s_Gardnerella_vaginalis(1)	0	0	0		da_s_Gardnerella_vaginalis(1)	0	0	0		da_s_Gardnerella_vaginalis(1)	0	0	0
			da_s_Gemella_haemolysans(0)	0.420943	0.434112	-0.000965796		da_s_Gemella_haemolysans(0)	0.165984	0.405206	-0.000241098		da_s_Gemella_haemolysans(0)	0	0	0		da_s_Gemella_haemolysans(0)	0	0	0
			da_s_Gemella_haemolysans(1)	0.420943	0.434112	0.000965796		da_s_Gemella_haemolysans(1)	0.165984	0.405206	0.000241098		da_s_Gemella_haemolysans(1)	0	0	0		da_s_Gemella_haemolysans(1)	0	0	0
			da_s_Gemella_morbillorum(0)	0.0649843	0.523927	-0.000149098		da_s_Gemella_morbillorum(0)	1.12142	0.323881	-0.00162891		da_s_Gemella_morbillorum(0)	0.553685	0.515366	-0.000996984		da_s_Gemella_morbillorum(0)	0.501342	0.848574	-0.000858178
			da_s_Gemella_morbillorum(1)	0.0649843	0.523927	0.000149098		da_s_Gemella_morbillorum(1)	1.12142	0.323881	0.00162891		da_s_Gemella_morbillorum(1)	0.553685	0.515366	0.000996984		da_s_Gemella_morbillorum(1)	0.501342	0.848574	0.000858178
			da_s_Gemella_sanguinis(0)	1.2717	0.704049	-0.00291775		da_s_Gemella_sanguinis(0)	1.4853	0.301156	-0.00215746		da_s_Gemella_sanguinis(0)	1.70489	0.712251	-0.00306989		da_s_Gemella_sanguinis(0)	0.591908	0.67492	-0.00101321
			da_s_Gemella_sanguinis(1)	1.2717	0.704049	0.00291775		da_s_Gemella_sanguinis(1)	1.4853	0.301156	0.00215746		da_s_Gemella_sanguinis(1)	1.70489	0.712251	0.00306989		da_s_Gemella_sanguinis(1)	0.591908	0.67492	0.00101321
			da_s_Gracilibacteria_(GN02)_[G-1]_bacterium_HMT_871(0)	0	0	0		da_s_Gracilibacteria_(GN02)_[G-1]_bacterium_HMT_871(0)	0.481647	0.806636	-0.000699611		da_s_Gracilibacteria_(GN02)_[G-1]_bacterium_HMT_871(0)	0.3154	1.45563	-0.000567921		da_s_Gracilibacteria_(GN02)_[G-1]_bacterium_HMT_871(0)	0.469594	1.18226	-0.000803833
			da_s_Gracilibacteria_(GN02)_[G-1]_bacterium_HMT_871(1)	0	0	0		da_s_Gracilibacteria_(GN02)_[G-1]_bacterium_HMT_871(1)	0.481647	0.806636	0.000699611		da_s_Gracilibacteria_(GN02)_[G-1]_bacterium_HMT_871(1)	0.3154	1.45563	0.000567921		da_s_Gracilibacteria_(GN02)_[G-1]_bacterium_HMT_871(1)	0.469594	1.18226	0.000803833
			da_s_Gracilibacteria_(GN02)_[G-1]_bacterium_HMT_872(0)	0.278921	0.678913	0.000639946		da_s_Gracilibacteria_(GN02)_[G-1]_bacterium_HMT_872(0)	1.01818	0.37726	-0.00147895		da_s_Gracilibacteria_(GN02)_[G-1]_bacterium_HMT_872(0)	0.719111	0.696477	0.00129486		da_s_Gracilibacteria_(GN02)_[G-1]_bacterium_HMT_872(0)	0.323191	0.897506	-0.000553226
			da_s_Gracilibacteria_(GN02)_[G-1]_bacterium_HMT_872(1)	0.278921	0.678913	-0.000639946		da_s_Gracilibacteria_(GN02)_[G-1]_bacterium_HMT_872(1)	1.01818	0.37726	0.00147895		da_s_Gracilibacteria_(GN02)_[G-1]_bacterium_HMT_872(1)	0.719111	0.696477	-0.00129486		da_s_Gracilibacteria_(GN02)_[G-1]_bacterium_HMT_872(1)	0.323191	0.897506	0.000553226
			da_s_Gracilibacteria_(GN02)_[G-2]_bacterium_HMT_873(0)	0	0	0		da_s_Gracilibacteria_(GN02)_[G-2]_bacterium_HMT_873(0)	0.827083	0.428358	-0.00120137		da_s_Gracilibacteria_(GN02)_[G-2]_bacterium_HMT_873(0)	0.631784	0.700144	0.00113761		da_s_Gracilibacteria_(GN02)_[G-2]_bacterium_HMT_873(0)	0.354791	0.786736	0.000607317
			da_s_Gracilibacteria_(GN02)_[G-2]_bacterium_HMT_873(1)	0	0	0		da_s_Gracilibacteria_(GN02)_[G-2]_bacterium_HMT_873(1)	0.827083	0.428358	0.00120137		da_s_Gracilibacteria_(GN02)_[G-2]_bacterium_HMT_873(1)	0.631784	0.700144	-0.00113761		da_s_Gracilibacteria_(GN02)_[G-2]_bacterium_HMT_873(1)	0.354791	0.786736	-0.000607317
			da_s_Granulicatella_adiacens(0)	0.976295	0.610309	-0.00223998		da_s_Granulicatella_adiacens(0)	1.93161	0.144464	-0.00280574		da_s_Granulicatella_adiacens(0)	0.29317	0.707661	-0.000527893		da_s_Granulicatella_adiacens(0)	0.376788	0.905653	-0.000644971
			da_s_Granulicatella_adiacens(1)	0.976295	0.610309	0.00223998		da_s_Granulicatella_adiacens(1)	1.93161	0.144464	0.00280574		da_s_Granulicatella_adiacens(1)	0.29317	0.707661	0.000527893		da_s_Granulicatella_adiacens(1)	0.376788	0.905653	0.000644971
			da_s_Granulicatella_elegans(0)	3.03947	0.677368	-0.00697365		da_s_Granulicatella_elegans(0)	1.32043	0.348572	-0.00191798		da_s_Granulicatella_elegans(0)	0.451216	1.09325	0.000812475		da_s_Granulicatella_elegans(0)	0.650085	0.652951	0.00111279
			da_s_Granulicatella_elegans(1)	3.03947	0.677368	0.00697365		da_s_Granulicatella_elegans(1)	1.32043	0.348572	0.00191798		da_s_Granulicatella_elegans(1)	0.451216	1.09325	-0.000812475		da_s_Granulicatella_elegans(1)	0.650085	0.652951	-0.00111279
			da_s_Haemophilus_aegyptius(0)	0.395003	0.626256	0.00090628		da_s_Haemophilus_aegyptius(0)	0	0	0		da_s_Haemophilus_aegyptius(0)	0	0	0		da_s_Haemophilus_aegyptius(0)	0	0	0
			da_s_Haemophilus_aegyptius(1)	0.395003	0.626256	-0.00090628		da_s_Haemophilus_aegyptius(1)	0	0	0		da_s_Haemophilus_aegyptius(1)	0	0	0		da_s_Haemophilus_aegyptius(1)	0	0	0
			da_s_Haemophilus_haemolyticus(0)	0.636614	0.921048	0.00146062		da_s_Haemophilus_haemolyticus(0)	1.71582	0.385887	-0.00249229		da_s_Haemophilus_haemolyticus(0)	0.472207	0.331381	0.000850273		da_s_Haemophilus_haemolyticus(0)	1.12655	0.804857	-0.00192839
			da_s_Haemophilus_haemolyticus(1)	0.636614	0.921048	-0.00146062		da_s_Haemophilus_haemolyticus(1)	1.71582	0.385887	0.00249229		da_s_Haemophilus_haemolyticus(1)	0.472207	0.331381	-0.000850273		da_s_Haemophilus_haemolyticus(1)	1.12655	0.804857	0.00192839
			da_s_Haemophilus_influenzae(0)	0.191816	0.889506	0.000440097		da_s_Haemophilus_influenzae(0)	0.117731	0.46361	-0.000171009		da_s_Haemophilus_influenzae(0)	0.112027	0.487547	0.00020172		da_s_Haemophilus_influenzae(0)	0.185328	0.654959	-0.000317237
			da_s_Haemophilus_influenzae(1)	0.191816	0.889506	-0.000440097		da_s_Haemophilus_influenzae(1)	0.117731	0.46361	0.000171009		da_s_Haemophilus_influenzae(1)	0.112027	0.487547	-0.00020172		da_s_Haemophilus_influenzae(1)	0.185328	0.654959	0.000317237
			da_s_Haemophilus_parahaemolyticus(0)	1.10092	0.561471	0.00252591		da_s_Haemophilus_parahaemolyticus(0)	1.68194	0.463121	-0.00244309		da_s_Haemophilus_parahaemolyticus(0)	0.0645913	0.485287	-0.000116305		da_s_Haemophilus_parahaemolyticus(0)	1.77927	0.61917	-0.00304569
			da_s_Haemophilus_parahaemolyticus(1)	1.10092	0.561471	-0.00252591		da_s_Haemophilus_parahaemolyticus(1)	1.68194	0.463121	0.00244309		da_s_Haemophilus_parahaemolyticus(1)	0.0645913	0.485287	0.000116305		da_s_Haemophilus_parahaemolyticus(1)	1.77927	0.61917	0.00304569
			da_s_Haemophilus_parainfluenzae(0)	1.20357	0.46648	-0.00276144		da_s_Haemophilus_parainfluenzae(0)	1.57536	0.277258	-0.00228827		da_s_Haemophilus_parainfluenzae(0)	0.478562	1.156	-0.000861716		da_s_Haemophilus_parainfluenzae(0)	0	0	0
			da_s_Haemophilus_parainfluenzae(1)	1.20357	0.46648	0.00276144		da_s_Haemophilus_parainfluenzae(1)	1.57536	0.277258	0.00228827		da_s_Haemophilus_parainfluenzae(1)	0.478562	1.156	0.000861716		da_s_Haemophilus_parainfluenzae(1)	0	0	0
			da_s_Haemophilus_paraphrohaemolyticus(0)	0.739553	0.812283	0.00169681		da_s_Haemophilus_paraphrohaemolyticus(0)	1.30457	0.282685	-0.00189494		da_s_Haemophilus_paraphrohaemolyticus(0)	0.0303511	0.435118	-5.46513e-05		da_s_Haemophilus_paraphrohaemolyticus(0)	0.332887	0.744849	-0.000569824
			da_s_Haemophilus_paraphrohaemolyticus(1)	0.739553	0.812283	-0.00169681		da_s_Haemophilus_paraphrohaemolyticus(1)	1.30457	0.282685	0.00189494		da_s_Haemophilus_paraphrohaemolyticus(1)	0.0303511	0.435118	5.46513e-05		da_s_Haemophilus_paraphrohaemolyticus(1)	0.332887	0.744849	0.000569824
			da_s_Haemophilus_pittmaniae(0)	0.493835	0.661339	-0.00113304		da_s_Haemophilus_pittmaniae(0)	1.06391	0.600146	-0.00154536		da_s_Haemophilus_pittmaniae(0)	1.82547	1.28943	-0.003287		da_s_Haemophilus_pittmaniae(0)	0.705769	0.977251	-0.00120811
			da_s_Haemophilus_pittmaniae(1)	0.493835	0.661339	0.00113304		da_s_Haemophilus_pittmaniae(1)	1.06391	0.600146	0.00154536		da_s_Haemophilus_pittmaniae(1)	1.82547	1.28943	0.003287		da_s_Haemophilus_pittmaniae(1)	0.705769	0.977251	0.00120811
			da_s_Haemophilus_sp._HMT_036(0)	1.51033	0.740439	-0.00346525		da_s_Haemophilus_sp._HMT_036(0)	1.37914	0.253061	-0.00200326		da_s_Haemophilus_sp._HMT_036(0)	0.372239	1.00374	-0.000670266		da_s_Haemophilus_sp._HMT_036(0)	0.409903	1.32001	0.000701656
			da_s_Haemophilus_sp._HMT_036(1)	1.51033	0.740439	0.00346525		da_s_Haemophilus_sp._HMT_036(1)	1.37914	0.253061	0.00200326		da_s_Haemophilus_sp._HMT_036(1)	0.372239	1.00374	0.000670266		da_s_Haemophilus_sp._HMT_036(1)	0.409903	1.32001	-0.000701656
			da_s_Haemophilus_sp._HMT_259(0)	0.370695	0.903335	-0.000850509		da_s_Haemophilus_sp._HMT_259(0)	0.0204864	0.344324	-2.97573e-05		da_s_Haemophilus_sp._HMT_259(0)	0.0193726	0.963331	3.48831e-05		da_s_Haemophilus_sp._HMT_259(0)	0.376788	0.908048	0.000644971
			da_s_Haemophilus_sp._HMT_259(1)	0.370695	0.903335	0.000850509		da_s_Haemophilus_sp._HMT_259(1)	0.0204864	0.344324	2.97573e-05		da_s_Haemophilus_sp._HMT_259(1)	0.0193726	0.963331	-3.48831e-05		da_s_Haemophilus_sp._HMT_259(1)	0.376788	0.908048	-0.000644971
			da_s_Haemophilus_sp._HMT_908(0)	0.340949	0.672811	-0.000782261		da_s_Haemophilus_sp._HMT_908(0)	1.78061	0.463607	-0.00258641		da_s_Haemophilus_sp._HMT_908(0)	0.389942	1.5455	-0.000702144		da_s_Haemophilus_sp._HMT_908(0)	1.21319	0.550743	-0.0020767
			da_s_Haemophilus_sp._HMT_908(1)	0.340949	0.672811	0.000782261		da_s_Haemophilus_sp._HMT_908(1)	1.78061	0.463607	0.00258641		da_s_Haemophilus_sp._HMT_908(1)	0.389942	1.5455	0.000702144		da_s_Haemophilus_sp._HMT_908(1)	1.21319	0.550743	0.0020767
			da_s_Haemophilus_sputorum(0)	0.564751	0.579075	0.00129575		da_s_Haemophilus_sputorum(0)	2.05557	0.307516	-0.0029858		da_s_Haemophilus_sputorum(0)	0.552476	1.22865	0.000994807		da_s_Haemophilus_sputorum(0)	1.24753	1.15431	-0.00213548
			da_s_Haemophilus_sputorum(1)	0.564751	0.579075	-0.00129575		da_s_Haemophilus_sputorum(1)	2.05557	0.307516	0.0029858		da_s_Haemophilus_sputorum(1)	0.552476	1.22865	-0.000994807		da_s_Haemophilus_sputorum(1)	1.24753	1.15431	0.00213548
			da_s_Jeotgalicoccus_huakuii(0)	0	0	0		da_s_Jeotgalicoccus_huakuii(0)	0	0	0		da_s_Jeotgalicoccus_huakuii(0)	0.451216	1.09204	-0.000812475		da_s_Jeotgalicoccus_huakuii(0)	0.376788	0.911681	0.000644971
			da_s_Jeotgalicoccus_huakuii(1)	0	0	0		da_s_Jeotgalicoccus_huakuii(1)	0	0	0		da_s_Jeotgalicoccus_huakuii(1)	0.451216	1.09204	0.000812475		da_s_Jeotgalicoccus_huakuii(1)	0.376788	0.911681	-0.000644971
			da_s_Johnsonella_ignava(0)	0	0	0		da_s_Johnsonella_ignava(0)	0.481647	0.459376	-0.000699611		da_s_Johnsonella_ignava(0)	0.705295	0.901377	0.00126998		da_s_Johnsonella_ignava(0)	0.581442	0.755475	-0.00099529
			da_s_Johnsonella_ignava(1)	0	0	0		da_s_Johnsonella_ignava(1)	0.481647	0.459376	0.000699611		da_s_Johnsonella_ignava(1)	0.705295	0.901377	-0.00126998		da_s_Johnsonella_ignava(1)	0.581442	0.755475	0.00099529
			da_s_Kingella_denitrificans(0)	0	0	0		da_s_Kingella_denitrificans(0)	2.28217	0.272232	-0.00331493		da_s_Kingella_denitrificans(0)	2.0208	0.857682	0.00363872		da_s_Kingella_denitrificans(0)	0.263393	0.660779	-0.000450866
			da_s_Kingella_denitrificans(1)	0	0	0		da_s_Kingella_denitrificans(1)	2.28217	0.272232	0.00331493		da_s_Kingella_denitrificans(1)	2.0208	0.857682	-0.00363872		da_s_Kingella_denitrificans(1)	0.263393	0.660779	0.000450866
			da_s_Kingella_kingae(0)	0	0	0		da_s_Kingella_kingae(0)	0.391871	0.505729	-0.000569208		da_s_Kingella_kingae(0)	0.659171	1.31945	0.00118693		da_s_Kingella_kingae(0)	0.376788	0.915029	0.000644971
			da_s_Kingella_kingae(1)	0	0	0		da_s_Kingella_kingae(1)	0.391871	0.505729	0.000569208		da_s_Kingella_kingae(1)	0.659171	1.31945	-0.00118693		da_s_Kingella_kingae(1)	0.376788	0.915029	-0.000644971
			da_s_Kingella_oralis(0)	0.248975	0.669489	0.00057124		da_s_Kingella_oralis(0)	1.89992	0.487397	-0.00275971		da_s_Kingella_oralis(0)	0.246851	0.685055	-0.000444488		da_s_Kingella_oralis(0)	0.675584	0.680868	-0.00115644
			da_s_Kingella_oralis(1)	0.248975	0.669489	-0.00057124		da_s_Kingella_oralis(1)	1.89992	0.487397	0.00275971		da_s_Kingella_oralis(1)	0.246851	0.685055	0.000444488		da_s_Kingella_oralis(1)	0.675584	0.680868	0.00115644
			da_s_Kingella_sp._HMT_012(0)	0	0	0		da_s_Kingella_sp._HMT_012(0)	1.47716	0.363759	-0.00214564		da_s_Kingella_sp._HMT_012(0)	2.02241	0.768061	0.00364162		da_s_Kingella_sp._HMT_012(0)	0.483952	0.789613	-0.00082841
			da_s_Kingella_sp._HMT_012(1)	0	0	0		da_s_Kingella_sp._HMT_012(1)	1.47716	0.363759	0.00214564		da_s_Kingella_sp._HMT_012(1)	2.02241	0.768061	-0.00364162		da_s_Kingella_sp._HMT_012(1)	0.483952	0.789613	0.00082841
			da_s_Kingella_sp._HMT_459(0)	0	0	0		da_s_Kingella_sp._HMT_459(0)	0.194905	0.474387	-0.000283107		da_s_Kingella_sp._HMT_459(0)	0.851865	1.2433	-0.0015339		da_s_Kingella_sp._HMT_459(0)	0.142226	0.654681	0.000243458
			da_s_Kingella_sp._HMT_459(1)	0	0	0		da_s_Kingella_sp._HMT_459(1)	0.194905	0.474387	0.000283107		da_s_Kingella_sp._HMT_459(1)	0.851865	1.2433	0.0015339		da_s_Kingella_sp._HMT_459(1)	0.142226	0.654681	-0.000243458
			da_s_Kingella_sp._HMT_932(0)	0	0	0		da_s_Kingella_sp._HMT_932(0)	0	0	0		da_s_Kingella_sp._HMT_932(0)	0.639296	0.961119	-0.00115114		da_s_Kingella_sp._HMT_932(0)	0.581442	0.638674	-0.00099529
			da_s_Kingella_sp._HMT_932(1)	0	0	0		da_s_Kingella_sp._HMT_932(1)	0	0	0		da_s_Kingella_sp._HMT_932(1)	0.639296	0.961119	0.00115114		da_s_Kingella_sp._HMT_932(1)	0.581442	0.638674	0.00099529
			da_s_Klebsiella_pneumoniae(0)	0.370695	0.898144	-0.000850509		da_s_Klebsiella_pneumoniae(0)	0.165984	0.405238	0.000241098		da_s_Klebsiella_pneumoniae(0)	0	0	0		da_s_Klebsiella_pneumoniae(0)	0	0	0
			da_s_Klebsiella_pneumoniae(1)	0.370695	0.898144	0.000850509		da_s_Klebsiella_pneumoniae(1)	0.165984	0.405238	-0.000241098		da_s_Klebsiella_pneumoniae(1)	0	0	0		da_s_Klebsiella_pneumoniae(1)	0	0	0
			da_s_Kocuria_palustris(0)	0.278921	0.676925	0.000639946		da_s_Kocuria_palustris(0)	0	0	0		da_s_Kocuria_palustris(0)	0.451216	1.08981	-0.000812475		da_s_Kocuria_palustris(0)	0.376788	0.91606	0.000644971
			da_s_Kocuria_palustris(1)	0.278921	0.676925	-0.000639946		da_s_Kocuria_palustris(1)	0	0	0		da_s_Kocuria_palustris(1)	0.451216	1.08981	0.000812475		da_s_Kocuria_palustris(1)	0.376788	0.91606	-0.000644971
			da_s_Kocuria_rhizophila(0)	0	0	0		da_s_Kocuria_rhizophila(0)	0.194905	0.474387	-0.000283107		da_s_Kocuria_rhizophila(0)	0.0193726	0.959589	3.48831e-05		da_s_Kocuria_rhizophila(0)	0.899495	1.24209	-0.00153972
			da_s_Kocuria_rhizophila(1)	0	0	0		da_s_Kocuria_rhizophila(1)	0.194905	0.474387	0.000283107		da_s_Kocuria_rhizophila(1)	0.0193726	0.959589	-3.48831e-05		da_s_Kocuria_rhizophila(1)	0.899495	1.24209	0.00153972
			da_s_Lachnoanaerobaculum_orale(0)	1.6578	0.911754	-0.00380359		da_s_Lachnoanaerobaculum_orale(0)	0.235522	0.283516	0.000342105		da_s_Lachnoanaerobaculum_orale(0)	1.49541	0.51607	-0.00269269		da_s_Lachnoanaerobaculum_orale(0)	2.30339	0.535262	-0.00394286
			da_s_Lachnoanaerobaculum_orale(1)	1.6578	0.911754	0.00380359		da_s_Lachnoanaerobaculum_orale(1)	0.235522	0.283516	-0.000342105		da_s_Lachnoanaerobaculum_orale(1)	1.49541	0.51607	0.00269269		da_s_Lachnoanaerobaculum_orale(1)	2.30339	0.535262	0.00394286
			da_s_Lachnoanaerobaculum_saburreum(0)	0.395003	0.635478	0.00090628		da_s_Lachnoanaerobaculum_saburreum(0)	0.481647	0.458127	-0.000699611		da_s_Lachnoanaerobaculum_saburreum(0)	1.12035	1.55492	-0.00201735		da_s_Lachnoanaerobaculum_saburreum(0)	0.756263	1.55416	0.00129454
			da_s_Lachnoanaerobaculum_saburreum(1)	0.395003	0.635478	-0.00090628		da_s_Lachnoanaerobaculum_saburreum(1)	0.481647	0.458127	0.000699611		da_s_Lachnoanaerobaculum_saburreum(1)	1.12035	1.55492	0.00201735		da_s_Lachnoanaerobaculum_saburreum(1)	0.756263	1.55416	-0.00129454
			da_s_Lachnoanaerobaculum_sp._HMT_083(0)	0.370695	0.898144	-0.000850509		da_s_Lachnoanaerobaculum_sp._HMT_083(0)	0.165984	0.405238	0.000241098		da_s_Lachnoanaerobaculum_sp._HMT_083(0)	0.639296	0.990628	-0.00115114		da_s_Lachnoanaerobaculum_sp._HMT_083(0)	0.822888	0.659985	-0.00140859
			da_s_Lachnoanaerobaculum_sp._HMT_083(1)	0.370695	0.898144	0.000850509		da_s_Lachnoanaerobaculum_sp._HMT_083(1)	0.165984	0.405238	-0.000241098		da_s_Lachnoanaerobaculum_sp._HMT_083(1)	0.639296	0.990628	0.00115114		da_s_Lachnoanaerobaculum_sp._HMT_083(1)	0.822888	0.659985	0.00140859
			da_s_Lachnoanaerobaculum_umeaense(0)	1.64903	1.01433	-0.00378349		da_s_Lachnoanaerobaculum_umeaense(0)	2.08059	0.171104	-0.00302213		da_s_Lachnoanaerobaculum_umeaense(0)	0.56338	1.12964	-0.00101444		da_s_Lachnoanaerobaculum_umeaense(0)	1.36501	0.880879	-0.00233658
			da_s_Lachnoanaerobaculum_umeaense(1)	1.64903	1.01433	0.00378349		da_s_Lachnoanaerobaculum_umeaense(1)	2.08059	0.171104	0.00302213		da_s_Lachnoanaerobaculum_umeaense(1)	0.56338	1.12964	0.00101444		da_s_Lachnoanaerobaculum_umeaense(1)	1.36501	0.880879	0.00233658
			da_s_Lachnospiraceae_[G-2]_bacterium_HMT_088(0)	0	0	0		da_s_Lachnospiraceae_[G-2]_bacterium_HMT_088(0)	0.949718	0.279823	-0.0013795		da_s_Lachnospiraceae_[G-2]_bacterium_HMT_088(0)	1.67435	0.927192	0.00301489		da_s_Lachnospiraceae_[G-2]_bacterium_HMT_088(0)	0.259778	0.747606	-0.000444679
			da_s_Lachnospiraceae_[G-2]_bacterium_HMT_088(1)	0	0	0		da_s_Lachnospiraceae_[G-2]_bacterium_HMT_088(1)	0.949718	0.279823	0.0013795		da_s_Lachnospiraceae_[G-2]_bacterium_HMT_088(1)	1.67435	0.927192	-0.00301489		da_s_Lachnospiraceae_[G-2]_bacterium_HMT_088(1)	0.259778	0.747606	0.000444679
			da_s_Lachnospiraceae_[G-2]_bacterium_HMT_096(0)	0	0	0		da_s_Lachnospiraceae_[G-2]_bacterium_HMT_096(0)	0.438901	0.43522	-0.000637521		da_s_Lachnospiraceae_[G-2]_bacterium_HMT_096(0)	1.24625	0.432689	-0.00224404		da_s_Lachnospiraceae_[G-2]_bacterium_HMT_096(0)	2.1455	0.786183	-0.00367259
			da_s_Lachnospiraceae_[G-2]_bacterium_HMT_096(1)	0	0	0		da_s_Lachnospiraceae_[G-2]_bacterium_HMT_096(1)	0.438901	0.43522	0.000637521		da_s_Lachnospiraceae_[G-2]_bacterium_HMT_096(1)	1.24625	0.432689	0.00224404		da_s_Lachnospiraceae_[G-2]_bacterium_HMT_096(1)	2.1455	0.786183	0.00367259
			da_s_Lachnospiraceae_[G-3]_bacterium_HMT_100(0)	0.278921	0.678913	0.000639946		da_s_Lachnospiraceae_[G-3]_bacterium_HMT_100(0)	1.14701	0.515815	-0.00166608		da_s_Lachnospiraceae_[G-3]_bacterium_HMT_100(0)	0.188483	1.13684	0.000339389		da_s_Lachnospiraceae_[G-3]_bacterium_HMT_100(0)	1.36962	1.13502	-0.00234446
			da_s_Lachnospiraceae_[G-3]_bacterium_HMT_100(1)	0.278921	0.678913	-0.000639946		da_s_Lachnospiraceae_[G-3]_bacterium_HMT_100(1)	1.14701	0.515815	0.00166608		da_s_Lachnospiraceae_[G-3]_bacterium_HMT_100(1)	0.188483	1.13684	-0.000339389		da_s_Lachnospiraceae_[G-3]_bacterium_HMT_100(1)	1.36962	1.13502	0.00234446
			da_s_Lachnospiraceae_[G-8]_bacterium_HMT_500(0)	0	0	0		da_s_Lachnospiraceae_[G-8]_bacterium_HMT_500(0)	0	0	0		da_s_Lachnospiraceae_[G-8]_bacterium_HMT_500(0)	0.451216	1.0848	-0.000812475		da_s_Lachnospiraceae_[G-8]_bacterium_HMT_500(0)	1.79416	0.847268	-0.00307117
			da_s_Lachnospiraceae_[G-8]_bacterium_HMT_500(1)	0	0	0		da_s_Lachnospiraceae_[G-8]_bacterium_HMT_500(1)	0	0	0		da_s_Lachnospiraceae_[G-8]_bacterium_HMT_500(1)	0.451216	1.0848	0.000812475		da_s_Lachnospiraceae_[G-8]_bacterium_HMT_500(1)	1.79416	0.847268	0.00307117
			da_s_Lactobacillus_coleohominis(0)	0.278921	0.676925	0.000639946		da_s_Lactobacillus_coleohominis(0)	0	0	0		da_s_Lactobacillus_coleohominis(0)	0	0	0		da_s_Lactobacillus_coleohominis(0)	0	0	0
			da_s_Lactobacillus_coleohominis(1)	0.278921	0.676925	-0.000639946		da_s_Lactobacillus_coleohominis(1)	0	0	0		da_s_Lactobacillus_coleohominis(1)	0	0	0		da_s_Lactobacillus_coleohominis(1)	0	0	0
			da_s_Lactobacillus_fermentum(0)	0.278921	0.676925	0.000639946		da_s_Lactobacillus_fermentum(0)	0	0	0		da_s_Lactobacillus_fermentum(0)	0	0	0		da_s_Lactobacillus_fermentum(0)	0	0	0
			da_s_Lactobacillus_fermentum(1)	0.278921	0.676925	-0.000639946		da_s_Lactobacillus_fermentum(1)	0	0	0		da_s_Lactobacillus_fermentum(1)	0	0	0		da_s_Lactobacillus_fermentum(1)	0	0	0
			da_s_Lactobacillus_gasseri(0)	0.0290175	0.314561	6.65767e-05		da_s_Lactobacillus_gasseri(0)	0.26154	0.370557	0.000379896		da_s_Lactobacillus_gasseri(0)	0.478562	1.15469	0.000861716		da_s_Lactobacillus_gasseri(0)	0	0	0
			da_s_Lactobacillus_gasseri(1)	0.0290175	0.314561	-6.65767e-05		da_s_Lactobacillus_gasseri(1)	0.26154	0.370557	-0.000379896		da_s_Lactobacillus_gasseri(1)	0.478562	1.15469	-0.000861716		da_s_Lactobacillus_gasseri(1)	0	0	0
			da_s_Lactobacillus_iners(0)	0.278921	0.680456	0.000639946		da_s_Lactobacillus_iners(0)	0	0	0		da_s_Lactobacillus_iners(0)	0	0	0		da_s_Lactobacillus_iners(0)	0	0	0
			da_s_Lactobacillus_iners(1)	0.278921	0.680456	-0.000639946		da_s_Lactobacillus_iners(1)	0	0	0		da_s_Lactobacillus_iners(1)	0	0	0		da_s_Lactobacillus_iners(1)	0	0	0
			da_s_Lactobacillus_paracasei(0)	0	0	0		da_s_Lactobacillus_paracasei(0)	0	0	0		da_s_Lactobacillus_paracasei(0)	0	0	0		da_s_Lactobacillus_paracasei(0)	0.454744	1.09802	-0.000778414
			da_s_Lactobacillus_paracasei(1)	0	0	0		da_s_Lactobacillus_paracasei(1)	0	0	0		da_s_Lactobacillus_paracasei(1)	0	0	0		da_s_Lactobacillus_paracasei(1)	0.454744	1.09802	0.000778414
			da_s_Lactobacillus_plantarum(0)	0	0	0		da_s_Lactobacillus_plantarum(0)	0	0	0		da_s_Lactobacillus_plantarum(0)	0	0	0		da_s_Lactobacillus_plantarum(0)	0.454744	1.10698	-0.000778414
			da_s_Lactobacillus_plantarum(1)	0	0	0		da_s_Lactobacillus_plantarum(1)	0	0	0		da_s_Lactobacillus_plantarum(1)	0	0	0		da_s_Lactobacillus_plantarum(1)	0.454744	1.10698	0.000778414
			da_s_Lactobacillus_reuteri_clade_938(0)	1.12465	0.650887	-0.00258036		da_s_Lactobacillus_reuteri_clade_938(0)	0.505065	0.2737	0.000733627		da_s_Lactobacillus_reuteri_clade_938(0)	0	0	0		da_s_Lactobacillus_reuteri_clade_938(0)	0	0	0
			da_s_Lactobacillus_reuteri_clade_938(1)	1.12465	0.650887	0.00258036		da_s_Lactobacillus_reuteri_clade_938(1)	0.505065	0.2737	-0.000733627		da_s_Lactobacillus_reuteri_clade_938(1)	0	0	0		da_s_Lactobacillus_reuteri_clade_938(1)	0	0	0
			da_s_Lactobacillus_salivarius(0)	0.278921	0.676925	0.000639946		da_s_Lactobacillus_salivarius(0)	0	0	0		da_s_Lactobacillus_salivarius(0)	0	0	0		da_s_Lactobacillus_salivarius(0)	0	0	0
			da_s_Lactobacillus_salivarius(1)	0.278921	0.676925	-0.000639946		da_s_Lactobacillus_salivarius(1)	0	0	0		da_s_Lactobacillus_salivarius(1)	0	0	0		da_s_Lactobacillus_salivarius(1)	0	0	0
			da_s_Lactococcus_lactis(0)	0	0	0		da_s_Lactococcus_lactis(0)	0.658034	0.370351	-0.00095582		da_s_Lactococcus_lactis(0)	0.392829	0.839895	0.000707342		da_s_Lactococcus_lactis(0)	0.911997	0.906296	-0.00156112
			da_s_Lactococcus_lactis(1)	0	0	0		da_s_Lactococcus_lactis(1)	0.658034	0.370351	0.00095582		da_s_Lactococcus_lactis(1)	0.392829	0.839895	-0.000707342		da_s_Lactococcus_lactis(1)	0.911997	0.906296	0.00156112
			da_s_Lautropia_mirabilis(0)	0.042891	0.509079	9.84077e-05		da_s_Lautropia_mirabilis(0)	2.89283	0.149919	-0.00420195		da_s_Lautropia_mirabilis(0)	0.800068	1.4303	-0.00144063		da_s_Lautropia_mirabilis(0)	0.650085	1.21658	0.00111279
			da_s_Lautropia_mirabilis(1)	0.042891	0.509079	-9.84077e-05		da_s_Lautropia_mirabilis(1)	2.89283	0.149919	0.00420195		da_s_Lautropia_mirabilis(1)	0.800068	1.4303	0.00144063		da_s_Lautropia_mirabilis(1)	0.650085	1.21658	-0.00111279
			da_s_Lawsonella_clevelandensis(0)	0.278921	0.676925	0.000639946		da_s_Lawsonella_clevelandensis(0)	0	0	0		da_s_Lawsonella_clevelandensis(0)	0	0	0		da_s_Lawsonella_clevelandensis(0)	0.454744	1.10452	-0.000778414
			da_s_Lawsonella_clevelandensis(1)	0.278921	0.676925	-0.000639946		da_s_Lawsonella_clevelandensis(1)	0	0	0		da_s_Lawsonella_clevelandensis(1)	0	0	0		da_s_Lawsonella_clevelandensis(1)	0.454744	1.10452	0.000778414
			da_s_Leptotrichia_buccalis(0)	0.278921	0.678913	0.000639946		da_s_Leptotrichia_buccalis(0)	0.800906	0.238449	-0.00116335		da_s_Leptotrichia_buccalis(0)	0.165585	0.900605	-0.000298159		da_s_Leptotrichia_buccalis(0)	0.483952	0.731453	-0.00082841
			da_s_Leptotrichia_buccalis(1)	0.278921	0.678913	-0.000639946		da_s_Leptotrichia_buccalis(1)	0.800906	0.238449	0.00116335		da_s_Leptotrichia_buccalis(1)	0.165585	0.900605	0.000298159		da_s_Leptotrichia_buccalis(1)	0.483952	0.731453	0.00082841
			da_s_Leptotrichia_goodfellowii(0)	0.278921	0.678913	0.000639946		da_s_Leptotrichia_goodfellowii(0)	0.338772	0.37845	-0.00049208		da_s_Leptotrichia_goodfellowii(0)	1.13951	1.27529	-0.00205185		da_s_Leptotrichia_goodfellowii(0)	1.20208	0.816651	-0.00205768
			da_s_Leptotrichia_goodfellowii(1)	0.278921	0.678913	-0.000639946		da_s_Leptotrichia_goodfellowii(1)	0.338772	0.37845	0.00049208		da_s_Leptotrichia_goodfellowii(1)	1.13951	1.27529	0.00205185		da_s_Leptotrichia_goodfellowii(1)	1.20208	0.816651	0.00205768
			da_s_Leptotrichia_hofstadii(0)	0.484453	0.555985	0.00111151		da_s_Leptotrichia_hofstadii(0)	0.521166	0.387067	-0.000757015		da_s_Leptotrichia_hofstadii(0)	2.02841	0.810283	-0.00365244		da_s_Leptotrichia_hofstadii(0)	1.20544	0.740702	-0.00206343
			da_s_Leptotrichia_hofstadii(1)	0.484453	0.555985	-0.00111151		da_s_Leptotrichia_hofstadii(1)	0.521166	0.387067	0.000757015		da_s_Leptotrichia_hofstadii(1)	2.02841	0.810283	0.00365244		da_s_Leptotrichia_hofstadii(1)	1.20544	0.740702	0.00206343
			da_s_Leptotrichia_hongkongensis(0)	0.484453	0.555985	0.00111151		da_s_Leptotrichia_hongkongensis(0)	2.06688	0.435811	-0.00300222		da_s_Leptotrichia_hongkongensis(0)	0.328334	0.919756	0.000591209		da_s_Leptotrichia_hongkongensis(0)	1.61889	0.643237	-0.00277116
			da_s_Leptotrichia_hongkongensis(1)	0.484453	0.555985	-0.00111151		da_s_Leptotrichia_hongkongensis(1)	2.06688	0.435811	0.00300222		da_s_Leptotrichia_hongkongensis(1)	0.328334	0.919756	-0.000591209		da_s_Leptotrichia_hongkongensis(1)	1.61889	0.643237	0.00277116
			da_s_Leptotrichia_shahii(0)	0.0921587	0.654056	-0.000211446		da_s_Leptotrichia_shahii(0)	1.1199	0.328168	-0.00162669		da_s_Leptotrichia_shahii(0)	0.420657	1.05501	-0.000757449		da_s_Leptotrichia_shahii(0)	0.888207	1.02187	0.0015204
			da_s_Leptotrichia_shahii(1)	0.0921587	0.654056	0.000211446		da_s_Leptotrichia_shahii(1)	1.1199	0.328168	0.00162669		da_s_Leptotrichia_shahii(1)	0.420657	1.05501	0.000757449		da_s_Leptotrichia_shahii(1)	0.888207	1.02187	-0.0015204
			da_s_Leptotrichia_sp._HMT_212(0)	0.395003	0.607839	0.00090628		da_s_Leptotrichia_sp._HMT_212(0)	2.39191	0.332896	-0.00347434		da_s_Leptotrichia_sp._HMT_212(0)	2.44148	1.02049	0.00439621		da_s_Leptotrichia_sp._HMT_212(0)	0.19715	0.35146	-0.000337473
			da_s_Leptotrichia_sp._HMT_212(1)	0.395003	0.607839	-0.00090628		da_s_Leptotrichia_sp._HMT_212(1)	2.39191	0.332896	0.00347434		da_s_Leptotrichia_sp._HMT_212(1)	2.44148	1.02049	-0.00439621		da_s_Leptotrichia_sp._HMT_212(1)	0.19715	0.35146	0.000337473
			da_s_Leptotrichia_sp._HMT_215(0)	0.989043	0.742149	-0.00226923		da_s_Leptotrichia_sp._HMT_215(0)	1.38841	0.473724	-0.00201672		da_s_Leptotrichia_sp._HMT_215(0)	1.95664	0.584384	-0.0035232		da_s_Leptotrichia_sp._HMT_215(0)	1.72404	0.460958	-0.00295115
			da_s_Leptotrichia_sp._HMT_215(1)	0.989043	0.742149	0.00226923		da_s_Leptotrichia_sp._HMT_215(1)	1.38841	0.473724	0.00201672		da_s_Leptotrichia_sp._HMT_215(1)	1.95664	0.584384	0.0035232		da_s_Leptotrichia_sp._HMT_215(1)	1.72404	0.460958	0.00295115
			da_s_Leptotrichia_sp._HMT_217(0)	0	0	0		da_s_Leptotrichia_sp._HMT_217(0)	0.391871	0.499138	-0.000569208		da_s_Leptotrichia_sp._HMT_217(0)	0.416937	1.1504	0.000750751		da_s_Leptotrichia_sp._HMT_217(0)	0.533907	0.813353	0.000913921
			da_s_Leptotrichia_sp._HMT_217(1)	0	0	0		da_s_Leptotrichia_sp._HMT_217(1)	0.391871	0.499138	0.000569208		da_s_Leptotrichia_sp._HMT_217(1)	0.416937	1.1504	-0.000750751		da_s_Leptotrichia_sp._HMT_217(1)	0.533907	0.813353	-0.000913921
			da_s_Leptotrichia_sp._HMT_218(0)	0.370695	0.903335	-0.000850509		da_s_Leptotrichia_sp._HMT_218(0)	0.471054	0.425658	-0.000684225		da_s_Leptotrichia_sp._HMT_218(0)	0.46195	0.939187	-0.000831803		da_s_Leptotrichia_sp._HMT_218(0)	0.997816	0.956381	-0.00170802
			da_s_Leptotrichia_sp._HMT_218(1)	0.370695	0.903335	0.000850509		da_s_Leptotrichia_sp._HMT_218(1)	0.471054	0.425658	0.000684225		da_s_Leptotrichia_sp._HMT_218(1)	0.46195	0.939187	0.000831803		da_s_Leptotrichia_sp._HMT_218(1)	0.997816	0.956381	0.00170802
			da_s_Leptotrichia_sp._HMT_219(0)	0.278921	0.674869	0.000639946		da_s_Leptotrichia_sp._HMT_219(0)	1.04033	0.326503	-0.00151113		da_s_Leptotrichia_sp._HMT_219(0)	0.791641	1.00959	0.00142546		da_s_Leptotrichia_sp._HMT_219(0)	0.904027	0.585605	-0.00154748
			da_s_Leptotrichia_sp._HMT_219(1)	0.278921	0.674869	-0.000639946		da_s_Leptotrichia_sp._HMT_219(1)	1.04033	0.326503	0.00151113		da_s_Leptotrichia_sp._HMT_219(1)	0.791641	1.00959	-0.00142546		da_s_Leptotrichia_sp._HMT_219(1)	0.904027	0.585605	0.00154748
			da_s_Leptotrichia_sp._HMT_221(0)	0.741439	0.678337	-0.00170113		da_s_Leptotrichia_sp._HMT_221(0)	1.17758	0.634476	-0.00171047		da_s_Leptotrichia_sp._HMT_221(0)	1.39885	1.18762	-0.00251881		da_s_Leptotrichia_sp._HMT_221(0)	0.88018	0.946937	-0.00150666
			da_s_Leptotrichia_sp._HMT_221(1)	0.741439	0.678337	0.00170113		da_s_Leptotrichia_sp._HMT_221(1)	1.17758	0.634476	0.00171047		da_s_Leptotrichia_sp._HMT_221(1)	1.39885	1.18762	0.00251881		da_s_Leptotrichia_sp._HMT_221(1)	0.88018	0.946937	0.00150666
			da_s_Leptotrichia_sp._HMT_223(0)	0	0	0		da_s_Leptotrichia_sp._HMT_223(0)	0	0	0		da_s_Leptotrichia_sp._HMT_223(0)	0.451216	1.0848	-0.000812475		da_s_Leptotrichia_sp._HMT_223(0)	0.0552317	0.771816	-9.45435e-05
			da_s_Leptotrichia_sp._HMT_223(1)	0	0	0		da_s_Leptotrichia_sp._HMT_223(1)	0	0	0		da_s_Leptotrichia_sp._HMT_223(1)	0.451216	1.0848	0.000812475		da_s_Leptotrichia_sp._HMT_223(1)	0.0552317	0.771816	9.45435e-05
			da_s_Leptotrichia_sp._HMT_225(0)	0.0649843	0.533768	-0.000149098		da_s_Leptotrichia_sp._HMT_225(0)	1.78669	0.274107	-0.00259524		da_s_Leptotrichia_sp._HMT_225(0)	0.440677	1.33733	0.000793499		da_s_Leptotrichia_sp._HMT_225(0)	0.471592	1.18846	0.000807253
			da_s_Leptotrichia_sp._HMT_225(1)	0.0649843	0.533768	0.000149098		da_s_Leptotrichia_sp._HMT_225(1)	1.78669	0.274107	0.00259524		da_s_Leptotrichia_sp._HMT_225(1)	0.440677	1.33733	-0.000793499		da_s_Leptotrichia_sp._HMT_225(1)	0.471592	1.18846	-0.000807253
			da_s_Leptotrichia_sp._HMT_392(0)	0.278921	0.678913	0.000639946		da_s_Leptotrichia_sp._HMT_392(0)	1.01818	0.530653	-0.00147895		da_s_Leptotrichia_sp._HMT_392(0)	0.251807	1.08653	0.000453413		da_s_Leptotrichia_sp._HMT_392(0)	0.362154	0.780906	-0.000619921
			da_s_Leptotrichia_sp._HMT_392(1)	0.278921	0.678913	-0.000639946		da_s_Leptotrichia_sp._HMT_392(1)	1.01818	0.530653	0.00147895		da_s_Leptotrichia_sp._HMT_392(1)	0.251807	1.08653	-0.000453413		da_s_Leptotrichia_sp._HMT_392(1)	0.362154	0.780906	0.000619921
			da_s_Leptotrichia_sp._HMT_417(0)	1.12465	0.94785	-0.00258036		da_s_Leptotrichia_sp._HMT_417(0)	0.941462	0.454115	-0.00136751		da_s_Leptotrichia_sp._HMT_417(0)	2.08154	1.22221	-0.00374809		da_s_Leptotrichia_sp._HMT_417(0)	1.70888	1.00699	-0.00292519
			da_s_Leptotrichia_sp._HMT_417(1)	1.12465	0.94785	0.00258036		da_s_Leptotrichia_sp._HMT_417(1)	0.941462	0.454115	0.00136751		da_s_Leptotrichia_sp._HMT_417(1)	2.08154	1.22221	0.00374809		da_s_Leptotrichia_sp._HMT_417(1)	1.70888	1.00699	0.00292519
			da_s_Leptotrichia_sp._HMT_498(0)	0	0	0		da_s_Leptotrichia_sp._HMT_498(0)	0.481647	0.352788	-0.000699611		da_s_Leptotrichia_sp._HMT_498(0)	0.710988	1.36881	-0.00128023		da_s_Leptotrichia_sp._HMT_498(0)	0.771425	1.15101	0.0013205
			da_s_Leptotrichia_sp._HMT_498(1)	0	0	0		da_s_Leptotrichia_sp._HMT_498(1)	0.481647	0.352788	0.000699611		da_s_Leptotrichia_sp._HMT_498(1)	0.710988	1.36881	0.00128023		da_s_Leptotrichia_sp._HMT_498(1)	0.771425	1.15101	-0.0013205
			da_s_Leptotrichia_sp._HMT_879(0)	0	0	0		da_s_Leptotrichia_sp._HMT_879(0)	0.972901	0.521535	-0.00141318		da_s_Leptotrichia_sp._HMT_879(0)	1.40884	1.43474	0.00253681		da_s_Leptotrichia_sp._HMT_879(0)	0.270162	0.555021	-0.000462453
			da_s_Leptotrichia_sp._HMT_879(1)	0	0	0		da_s_Leptotrichia_sp._HMT_879(1)	0.972901	0.521535	0.00141318		da_s_Leptotrichia_sp._HMT_879(1)	1.40884	1.43474	-0.00253681		da_s_Leptotrichia_sp._HMT_879(1)	0.270162	0.555021	0.000462453
			da_s_Leptotrichia_sp._HMT_909(0)	0	0	0		da_s_Leptotrichia_sp._HMT_909(0)	0	0	0		da_s_Leptotrichia_sp._HMT_909(0)	0	0	0		da_s_Leptotrichia_sp._HMT_909(0)	0.454744	1.09802	-0.000778414
			da_s_Leptotrichia_sp._HMT_909(1)	0	0	0		da_s_Leptotrichia_sp._HMT_909(1)	0	0	0		da_s_Leptotrichia_sp._HMT_909(1)	0	0	0		da_s_Leptotrichia_sp._HMT_909(1)	0.454744	1.09802	0.000778414
			da_s_Leptotrichia_wadei(0)	0.395003	0.617113	0.00090628		da_s_Leptotrichia_wadei(0)	0.438901	0.422508	-0.000637521		da_s_Leptotrichia_wadei(0)	0.755532	1.17974	-0.00136044		da_s_Leptotrichia_wadei(0)	0.104865	0.567445	-0.000179503
			da_s_Leptotrichia_wadei(1)	0.395003	0.617113	-0.00090628		da_s_Leptotrichia_wadei(1)	0.438901	0.422508	0.000637521		da_s_Leptotrichia_wadei(1)	0.755532	1.17974	0.00136044		da_s_Leptotrichia_wadei(1)	0.104865	0.567445	0.000179503
			da_s_Lysinibacillus_fusiformis(0)	0	0	0		da_s_Lysinibacillus_fusiformis(0)	0	0	0		da_s_Lysinibacillus_fusiformis(0)	0.451216	1.08859	-0.000812475		da_s_Lysinibacillus_fusiformis(0)	0.376788	0.910708	0.000644971
			da_s_Lysinibacillus_fusiformis(1)	0	0	0		da_s_Lysinibacillus_fusiformis(1)	0	0	0		da_s_Lysinibacillus_fusiformis(1)	0.451216	1.08859	0.000812475		da_s_Lysinibacillus_fusiformis(1)	0.376788	0.910708	-0.000644971
			da_s_Megasphaera_micronuciformis(0)	1.18717	0.844702	-0.00272381		da_s_Megasphaera_micronuciformis(0)	0.181443	0.490451	0.000263554		da_s_Megasphaera_micronuciformis(0)	1.17155	0.809887	-0.00210954		da_s_Megasphaera_micronuciformis(0)	2.31759	0.757526	-0.00396716
			da_s_Megasphaera_micronuciformis(1)	1.18717	0.844702	0.00272381		da_s_Megasphaera_micronuciformis(1)	0.181443	0.490451	-0.000263554		da_s_Megasphaera_micronuciformis(1)	1.17155	0.809887	0.00210954		da_s_Megasphaera_micronuciformis(1)	2.31759	0.757526	0.00396716
			da_s_Micrococcus_luteus(0)	0.0649843	0.54593	-0.000149098		da_s_Micrococcus_luteus(0)	0.165984	0.405238	0.000241098		da_s_Micrococcus_luteus(0)	0.784429	0.914318	-0.00141247		da_s_Micrococcus_luteus(0)	0.339815	0.608988	0.000581682
			da_s_Micrococcus_luteus(1)	0.0649843	0.54593	0.000149098		da_s_Micrococcus_luteus(1)	0.165984	0.405238	-0.000241098		da_s_Micrococcus_luteus(1)	0.784429	0.914318	0.00141247		da_s_Micrococcus_luteus(1)	0.339815	0.608988	-0.000581682
			da_s_Mitsuokella_sp._HMT_521(0)	0	0	0		da_s_Mitsuokella_sp._HMT_521(0)	0.194905	0.475809	-0.000283107		da_s_Mitsuokella_sp._HMT_521(0)	0.478562	1.156	0.000861716		da_s_Mitsuokella_sp._HMT_521(0)	0	0	0
			da_s_Mitsuokella_sp._HMT_521(1)	0	0	0		da_s_Mitsuokella_sp._HMT_521(1)	0.194905	0.475809	0.000283107		da_s_Mitsuokella_sp._HMT_521(1)	0.478562	1.156	-0.000861716		da_s_Mitsuokella_sp._HMT_521(1)	0	0	0
			da_s_Mogibacterium_diversum(0)	0	0	0		da_s_Mogibacterium_diversum(0)	0.338772	0.568858	-0.00049208		da_s_Mogibacterium_diversum(0)	0.293873	0.825946	-0.000529158		da_s_Mogibacterium_diversum(0)	3.40554	0.414341	-0.00582947
			da_s_Mogibacterium_diversum(1)	0	0	0		da_s_Mogibacterium_diversum(1)	0.338772	0.568858	0.00049208		da_s_Mogibacterium_diversum(1)	0.293873	0.825946	0.000529158		da_s_Mogibacterium_diversum(1)	3.40554	0.414341	0.00582947
			da_s_Moraxella_lincolnii(0)	0.370695	0.899503	-0.000850509		da_s_Moraxella_lincolnii(0)	0.0204864	0.335069	-2.97573e-05		da_s_Moraxella_lincolnii(0)	0.245629	1.10422	-0.000442289		da_s_Moraxella_lincolnii(0)	0.173211	0.802248	0.000296496
			da_s_Moraxella_lincolnii(1)	0.370695	0.899503	0.000850509		da_s_Moraxella_lincolnii(1)	0.0204864	0.335069	2.97573e-05		da_s_Moraxella_lincolnii(1)	0.245629	1.10422	0.000442289		da_s_Moraxella_lincolnii(1)	0.173211	0.802248	-0.000296496
			da_s_Moraxella_nonliquefaciens(0)	0.248709	0.752759	-0.00057063		da_s_Moraxella_nonliquefaciens(0)	0.296302	0.443855	-0.00043039		da_s_Moraxella_nonliquefaciens(0)	0.172066	0.710651	0.000309827		da_s_Moraxella_nonliquefaciens(0)	0.0618443	0.507999	-0.000105863
			da_s_Moraxella_nonliquefaciens(1)	0.248709	0.752759	0.00057063		da_s_Moraxella_nonliquefaciens(1)	0.296302	0.443855	0.00043039		da_s_Moraxella_nonliquefaciens(1)	0.172066	0.710651	-0.000309827		da_s_Moraxella_nonliquefaciens(1)	0.0618443	0.507999	0.000105863
			da_s_Moraxella_osloensis(0)	0.332811	0.946812	0.000763591		da_s_Moraxella_osloensis(0)	0.0290743	0.242373	-4.22316e-05		da_s_Moraxella_osloensis(0)	0.178654	0.780571	-0.00032169		da_s_Moraxella_osloensis(0)	0.0995626	0.704695	0.000170427
			da_s_Moraxella_osloensis(1)	0.332811	0.946812	-0.000763591		da_s_Moraxella_osloensis(1)	0.0290743	0.242373	4.22316e-05		da_s_Moraxella_osloensis(1)	0.178654	0.780571	0.00032169		da_s_Moraxella_osloensis(1)	0.0995626	0.704695	-0.000170427
			da_s_Moraxella_sp._HMT_276(0)	0	0	0		da_s_Moraxella_sp._HMT_276(0)	0.481647	0.342935	-0.000699611		da_s_Moraxella_sp._HMT_276(0)	0.048357	0.701411	8.70733e-05		da_s_Moraxella_sp._HMT_276(0)	0.303633	1.06348	0.000519747
			da_s_Moraxella_sp._HMT_276(1)	0	0	0		da_s_Moraxella_sp._HMT_276(1)	0.481647	0.342935	0.000699611		da_s_Moraxella_sp._HMT_276(1)	0.048357	0.701411	-8.70733e-05		da_s_Moraxella_sp._HMT_276(1)	0.303633	1.06348	-0.000519747
			da_s_Mycoplasma_orale(0)	0	0	0		da_s_Mycoplasma_orale(0)	0	0	0		da_s_Mycoplasma_orale(0)	0.639296	1.54895	-0.00115114		da_s_Mycoplasma_orale(0)	0.708014	1.32663	-0.00121195
			da_s_Mycoplasma_orale(1)	0	0	0		da_s_Mycoplasma_orale(1)	0	0	0		da_s_Mycoplasma_orale(1)	0.639296	1.54895	0.00115114		da_s_Mycoplasma_orale(1)	0.708014	1.32663	0.00121195
			da_s_Mycoplasma_salivarium(0)	0	0	0		da_s_Mycoplasma_salivarium(0)	0	0	0		da_s_Mycoplasma_salivarium(0)	0	0	0		da_s_Mycoplasma_salivarium(0)	0.454744	1.10034	-0.000778414
			da_s_Mycoplasma_salivarium(1)	0	0	0		da_s_Mycoplasma_salivarium(1)	0	0	0		da_s_Mycoplasma_salivarium(1)	0	0	0		da_s_Mycoplasma_salivarium(1)	0.454744	1.10034	0.000778414
			da_s_Neisseria_bacilliformis(0)	0.395003	0.596417	0.00090628		da_s_Neisseria_bacilliformis(0)	0	0	0		da_s_Neisseria_bacilliformis(0)	0	0	0		da_s_Neisseria_bacilliformis(0)	0.64437	1.04639	-0.00110301
			da_s_Neisseria_bacilliformis(1)	0.395003	0.596417	-0.00090628		da_s_Neisseria_bacilliformis(1)	0	0	0		da_s_Neisseria_bacilliformis(1)	0	0	0		da_s_Neisseria_bacilliformis(1)	0.64437	1.04639	0.00110301
			da_s_Neisseria_cinerea(0)	1.77583	1.02957	-0.0040744		da_s_Neisseria_cinerea(0)	1.28343	0.304318	-0.00186424		da_s_Neisseria_cinerea(0)	0.589629	1.11709	0.00106171		da_s_Neisseria_cinerea(0)	0.708158	1.44957	0.0012122
			da_s_Neisseria_cinerea(1)	1.77583	1.02957	0.0040744		da_s_Neisseria_cinerea(1)	1.28343	0.304318	0.00186424		da_s_Neisseria_cinerea(1)	0.589629	1.11709	-0.00106171		da_s_Neisseria_cinerea(1)	0.708158	1.44957	-0.0012122
			da_s_Neisseria_elongata(0)	0.395003	0.607839	0.00090628		da_s_Neisseria_elongata(0)	2.1919	0.230753	-0.00318382		da_s_Neisseria_elongata(0)	0.804014	0.932909	0.00144774		da_s_Neisseria_elongata(0)	0.261265	1.03263	-0.000447224
			da_s_Neisseria_elongata(1)	0.395003	0.607839	-0.00090628		da_s_Neisseria_elongata(1)	2.1919	0.230753	0.00318382		da_s_Neisseria_elongata(1)	0.804014	0.932909	-0.00144774		da_s_Neisseria_elongata(1)	0.261265	1.03263	0.000447224
			da_s_Neisseria_flavescens(0)	0.402608	0.547856	0.00092373		da_s_Neisseria_flavescens(0)	1.81409	0.213402	-0.00263503		da_s_Neisseria_flavescens(0)	0.516391	0.921518	-0.000929831		da_s_Neisseria_flavescens(0)	1.24556	0.997382	-0.0021321
			da_s_Neisseria_flavescens(1)	0.402608	0.547856	-0.00092373		da_s_Neisseria_flavescens(1)	1.81409	0.213402	0.00263503		da_s_Neisseria_flavescens(1)	0.516391	0.921518	0.000929831		da_s_Neisseria_flavescens(1)	1.24556	0.997382	0.0021321
			da_s_Neisseria_lactamica(0)	0.370695	0.903335	-0.000850509		da_s_Neisseria_lactamica(0)	0.0204864	0.344474	-2.97573e-05		da_s_Neisseria_lactamica(0)	0.439985	1.3567	-0.000792252		da_s_Neisseria_lactamica(0)	0.339815	1.06303	0.000581682
			da_s_Neisseria_lactamica(1)	0.370695	0.903335	0.000850509		da_s_Neisseria_lactamica(1)	0.0204864	0.344474	2.97573e-05		da_s_Neisseria_lactamica(1)	0.439985	1.3567	0.000792252		da_s_Neisseria_lactamica(1)	0.339815	1.06303	-0.000581682
			da_s_Neisseria_oralis(0)	0.278921	0.678913	0.000639946		da_s_Neisseria_oralis(0)	1.69461	0.394442	-0.00246148		da_s_Neisseria_oralis(0)	0.784587	1.27818	-0.00141276		da_s_Neisseria_oralis(0)	0.546664	0.643708	0.000935759
			da_s_Neisseria_oralis(1)	0.278921	0.678913	-0.000639946		da_s_Neisseria_oralis(1)	1.69461	0.394442	0.00246148		da_s_Neisseria_oralis(1)	0.784587	1.27818	0.00141276		da_s_Neisseria_oralis(1)	0.546664	0.643708	-0.000935759
			da_s_Neisseria_perflava(0)	0.509382	0.821485	0.00116871		da_s_Neisseria_perflava(0)	1.99697	0.279018	-0.00290068		da_s_Neisseria_perflava(0)	0.438525	0.51159	-0.000789624		da_s_Neisseria_perflava(0)	0.209273	0.911266	0.000358226
			da_s_Neisseria_perflava(1)	0.509382	0.821485	-0.00116871		da_s_Neisseria_perflava(1)	1.99697	0.279018	0.00290068		da_s_Neisseria_perflava(1)	0.438525	0.51159	0.000789624		da_s_Neisseria_perflava(1)	0.209273	0.911266	-0.000358226
			da_s_Neisseria_polysaccharea(0)	0	0	0		da_s_Neisseria_polysaccharea(0)	0.481647	0.641366	-0.000699611		da_s_Neisseria_polysaccharea(0)	0.925031	1.6373	0.00166564		da_s_Neisseria_polysaccharea(0)	0.308768	0.630683	-0.000528537
			da_s_Neisseria_polysaccharea(1)	0	0	0		da_s_Neisseria_polysaccharea(1)	0.481647	0.641366	0.000699611		da_s_Neisseria_polysaccharea(1)	0.925031	1.6373	-0.00166564		da_s_Neisseria_polysaccharea(1)	0.308768	0.630683	0.000528537
			da_s_Neisseria_sicca(0)	0.267751	0.860137	-0.000614319		da_s_Neisseria_sicca(0)	2.68779	0.203077	-0.00390412		da_s_Neisseria_sicca(0)	0.455948	1.49986	-0.000820997		da_s_Neisseria_sicca(0)	0.466863	1.08945	0.000799158
			da_s_Neisseria_sicca(1)	0.267751	0.860137	0.000614319		da_s_Neisseria_sicca(1)	2.68779	0.203077	0.00390412		da_s_Neisseria_sicca(1)	0.455948	1.49986	0.000820997		da_s_Neisseria_sicca(1)	0.466863	1.08945	-0.000799158
			da_s_Neisseria_sp._HMT_018(0)	0	0	0		da_s_Neisseria_sp._HMT_018(0)	0	0	0		da_s_Neisseria_sp._HMT_018(0)	0.451216	1.09204	-0.000812475		da_s_Neisseria_sp._HMT_018(0)	0.650085	0.604469	-0.00111279
			da_s_Neisseria_sp._HMT_018(1)	0	0	0		da_s_Neisseria_sp._HMT_018(1)	0	0	0		da_s_Neisseria_sp._HMT_018(1)	0.451216	1.09204	0.000812475		da_s_Neisseria_sp._HMT_018(1)	0.650085	0.604469	0.00111279
			da_s_Neisseria_sp._HMT_499(0)	0	0	0		da_s_Neisseria_sp._HMT_499(0)	0.774048	0.696812	-0.00112433		da_s_Neisseria_sp._HMT_499(0)	1.01381	1.88751	0.0018255		da_s_Neisseria_sp._HMT_499(0)	0.142226	0.60115	0.000243458
			da_s_Neisseria_sp._HMT_499(1)	0	0	0		da_s_Neisseria_sp._HMT_499(1)	0.774048	0.696812	0.00112433		da_s_Neisseria_sp._HMT_499(1)	1.01381	1.88751	-0.0018255		da_s_Neisseria_sp._HMT_499(1)	0.142226	0.60115	-0.000243458
			da_s_Neisseria_subflava(0)	0.790858	0.510461	0.00181452		da_s_Neisseria_subflava(0)	1.47664	0.512364	-0.00214488		da_s_Neisseria_subflava(0)	0.824861	1.077	-0.00148527		da_s_Neisseria_subflava(0)	0.189931	0.680088	0.000325116
			da_s_Neisseria_subflava(1)	0.790858	0.510461	-0.00181452		da_s_Neisseria_subflava(1)	1.47664	0.512364	0.00214488		da_s_Neisseria_subflava(1)	0.824861	1.077	0.00148527		da_s_Neisseria_subflava(1)	0.189931	0.680088	-0.000325116
			da_s_Neisseriaceae_[G-1]_bacterium_HMT_174(0)	1.12465	0.926575	-0.00258036		da_s_Neisseriaceae_[G-1]_bacterium_HMT_174(0)	0.417383	0.487825	0.000606266		da_s_Neisseriaceae_[G-1]_bacterium_HMT_174(0)	0.597566	1.26296	-0.001076		da_s_Neisseriaceae_[G-1]_bacterium_HMT_174(0)	0.259628	0.573486	-0.000444421
			da_s_Neisseriaceae_[G-1]_bacterium_HMT_174(1)	1.12465	0.926575	0.00258036		da_s_Neisseriaceae_[G-1]_bacterium_HMT_174(1)	0.417383	0.487825	-0.000606266		da_s_Neisseriaceae_[G-1]_bacterium_HMT_174(1)	0.597566	1.26296	0.001076		da_s_Neisseriaceae_[G-1]_bacterium_HMT_174(1)	0.259628	0.573486	0.000444421
			da_s_Ochrobactrum_anthropi(0)	0.278921	0.677395	0.000639946		da_s_Ochrobactrum_anthropi(0)	0	0	0		da_s_Ochrobactrum_anthropi(0)	0.639296	0.961119	-0.00115114		da_s_Ochrobactrum_anthropi(0)	0.0784188	0.483474	-0.000134234
			da_s_Ochrobactrum_anthropi(1)	0.278921	0.677395	-0.000639946		da_s_Ochrobactrum_anthropi(1)	0	0	0		da_s_Ochrobactrum_anthropi(1)	0.639296	0.961119	0.00115114		da_s_Ochrobactrum_anthropi(1)	0.0784188	0.483474	0.000134234
			da_s_Olsenella_sp._HMT_807(0)	0	0	0		da_s_Olsenella_sp._HMT_807(0)	0	0	0		da_s_Olsenella_sp._HMT_807(0)	0	0	0		da_s_Olsenella_sp._HMT_807(0)	0.64437	1.03969	-0.00110301
			da_s_Olsenella_sp._HMT_807(1)	0	0	0		da_s_Olsenella_sp._HMT_807(1)	0	0	0		da_s_Olsenella_sp._HMT_807(1)	0	0	0		da_s_Olsenella_sp._HMT_807(1)	0.64437	1.03969	0.00110301
			da_s_Oribacterium_asaccharolyticum(0)	0.370695	0.900278	-0.000850509		da_s_Oribacterium_asaccharolyticum(0)	0.276366	0.410084	-0.000401433		da_s_Oribacterium_asaccharolyticum(0)	0.382278	0.857998	-0.000688344		da_s_Oribacterium_asaccharolyticum(0)	2.71293	0.857144	-0.00464389
			da_s_Oribacterium_asaccharolyticum(1)	0.370695	0.900278	0.000850509		da_s_Oribacterium_asaccharolyticum(1)	0.276366	0.410084	0.000401433		da_s_Oribacterium_asaccharolyticum(1)	0.382278	0.857998	0.000688344		da_s_Oribacterium_asaccharolyticum(1)	2.71293	0.857144	0.00464389
			da_s_Oribacterium_parvum(0)	0	0	0		da_s_Oribacterium_parvum(0)	0.593069	0.223142	-0.000861456		da_s_Oribacterium_parvum(0)	0.849642	1.04817	-0.00152989		da_s_Oribacterium_parvum(0)	2.97579	0.899183	-0.00509385
			da_s_Oribacterium_parvum(1)	0	0	0		da_s_Oribacterium_parvum(1)	0.593069	0.223142	0.000861456		da_s_Oribacterium_parvum(1)	0.849642	1.04817	0.00152989		da_s_Oribacterium_parvum(1)	2.97579	0.899183	0.00509385
			da_s_Oribacterium_sinus(0)	0.0649843	0.536339	-0.000149098		da_s_Oribacterium_sinus(0)	1.34356	0.377518	-0.00195158		da_s_Oribacterium_sinus(0)	1.56616	1.15588	-0.00282008		da_s_Oribacterium_sinus(0)	2.21631	0.739847	-0.00379379
			da_s_Oribacterium_sinus(1)	0.0649843	0.536339	0.000149098		da_s_Oribacterium_sinus(1)	1.34356	0.377518	0.00195158		da_s_Oribacterium_sinus(1)	1.56616	1.15588	0.00282008		da_s_Oribacterium_sinus(1)	2.21631	0.739847	0.00379379
			da_s_Oribacterium_sp._HMT_078(0)	0	0	0		da_s_Oribacterium_sp._HMT_078(0)	0.194905	0.475809	-0.000283107		da_s_Oribacterium_sp._HMT_078(0)	0.0193726	0.974247	3.48831e-05		da_s_Oribacterium_sp._HMT_078(0)	0.782125	1.13486	-0.00133881
			da_s_Oribacterium_sp._HMT_078(1)	0	0	0		da_s_Oribacterium_sp._HMT_078(1)	0.194905	0.475809	0.000283107		da_s_Oribacterium_sp._HMT_078(1)	0.0193726	0.974247	-3.48831e-05		da_s_Oribacterium_sp._HMT_078(1)	0.782125	1.13486	0.00133881
			da_s_Ottowia_sp._HMT_894(0)	0	0	0		da_s_Ottowia_sp._HMT_894(0)	0.827083	0.387241	-0.00120137		da_s_Ottowia_sp._HMT_894(0)	0.83872	1.23576	0.00151023		da_s_Ottowia_sp._HMT_894(0)	0.560985	0.677127	-0.000960273
			da_s_Ottowia_sp._HMT_894(1)	0	0	0		da_s_Ottowia_sp._HMT_894(1)	0.827083	0.387241	0.00120137		da_s_Ottowia_sp._HMT_894(1)	0.83872	1.23576	-0.00151023		da_s_Ottowia_sp._HMT_894(1)	0.560985	0.677127	0.000960273
			da_s_Parascardovia_denticolens(0)	0.370695	0.903335	-0.000850509		da_s_Parascardovia_denticolens(0)	0.165984	0.404139	0.000241098		da_s_Parascardovia_denticolens(0)	0	0	0		da_s_Parascardovia_denticolens(0)	0	0	0
			da_s_Parascardovia_denticolens(1)	0.370695	0.903335	0.000850509		da_s_Parascardovia_denticolens(1)	0.165984	0.404139	-0.000241098		da_s_Parascardovia_denticolens(1)	0	0	0		da_s_Parascardovia_denticolens(1)	0	0	0
			da_s_Parvimonas_micra(0)	0	0	0		da_s_Parvimonas_micra(0)	0.194905	0.475809	-0.000283107		da_s_Parvimonas_micra(0)	0.0193726	0.0463934	3.48831e-05		da_s_Parvimonas_micra(0)	0.899495	0.961422	-0.00153972
			da_s_Parvimonas_micra(1)	0	0	0		da_s_Parvimonas_micra(1)	0.194905	0.475809	0.000283107		da_s_Parvimonas_micra(1)	0.0193726	0.0463934	-3.48831e-05		da_s_Parvimonas_micra(1)	0.899495	0.961422	0.00153972
			da_s_Parvimonas_sp._HMT_110(0)	0	0	0		da_s_Parvimonas_sp._HMT_110(0)	0	0	0		da_s_Parvimonas_sp._HMT_110(0)	0	0	0		da_s_Parvimonas_sp._HMT_110(0)	0.64437	0.993484	-0.00110301
			da_s_Parvimonas_sp._HMT_110(1)	0	0	0		da_s_Parvimonas_sp._HMT_110(1)	0	0	0		da_s_Parvimonas_sp._HMT_110(1)	0	0	0		da_s_Parvimonas_sp._HMT_110(1)	0.64437	0.993484	0.00110301
			da_s_Parvimonas_sp._HMT_393(0)	0	0	0		da_s_Parvimonas_sp._HMT_393(0)	0.338772	0.382514	-0.00049208		da_s_Parvimonas_sp._HMT_393(0)	1.22047	0.810876	-0.00219763		da_s_Parvimonas_sp._HMT_393(0)	1.38344	1.01048	-0.00236812
			da_s_Parvimonas_sp._HMT_393(1)	0	0	0		da_s_Parvimonas_sp._HMT_393(1)	0.338772	0.382514	0.00049208		da_s_Parvimonas_sp._HMT_393(1)	1.22047	0.810876	0.00219763		da_s_Parvimonas_sp._HMT_393(1)	1.38344	1.01048	0.00236812
			da_s_Peptidiphaga_gingivicola(0)	0	0	0		da_s_Peptidiphaga_gingivicola(0)	0.877639	0.666668	-0.0012748		da_s_Peptidiphaga_gingivicola(0)	0.498919	1.02064	-0.000898372		da_s_Peptidiphaga_gingivicola(0)	0.647479	0.74585	0.00110833
			da_s_Peptidiphaga_gingivicola(1)	0	0	0		da_s_Peptidiphaga_gingivicola(1)	0.877639	0.666668	0.0012748		da_s_Peptidiphaga_gingivicola(1)	0.498919	1.02064	0.000898372		da_s_Peptidiphaga_gingivicola(1)	0.647479	0.74585	-0.00110833
			da_s_Peptidiphaga_sp._HMT_183(0)	0.484453	0.555985	0.00111151		da_s_Peptidiphaga_sp._HMT_183(0)	0.391871	0.501778	-0.000569208		da_s_Peptidiphaga_sp._HMT_183(0)	2.01368	1.43532	-0.0036259		da_s_Peptidiphaga_sp._HMT_183(0)	1.59582	1.11595	-0.00273167
			da_s_Peptidiphaga_sp._HMT_183(1)	0.484453	0.555985	-0.00111151		da_s_Peptidiphaga_sp._HMT_183(1)	0.391871	0.501778	0.000569208		da_s_Peptidiphaga_sp._HMT_183(1)	2.01368	1.43532	0.0036259		da_s_Peptidiphaga_sp._HMT_183(1)	1.59582	1.11595	0.00273167
			da_s_Peptococcus_sp._HMT_167(0)	0	0	0		da_s_Peptococcus_sp._HMT_167(0)	0	0	0		da_s_Peptococcus_sp._HMT_167(0)	0.784429	0.893549	-0.00141247		da_s_Peptococcus_sp._HMT_167(0)	0.874215	0.869398	-0.00149645
			da_s_Peptococcus_sp._HMT_167(1)	0	0	0		da_s_Peptococcus_sp._HMT_167(1)	0	0	0		da_s_Peptococcus_sp._HMT_167(1)	0.784429	0.893549	0.00141247		da_s_Peptococcus_sp._HMT_167(1)	0.874215	0.869398	0.00149645
			da_s_Peptococcus_sp._HMT_168(0)	0.370695	0.904385	-0.000850509		da_s_Peptococcus_sp._HMT_168(0)	1.03453	0.3552	-0.00150269		da_s_Peptococcus_sp._HMT_168(0)	1.39162	0.342425	-0.00250581		da_s_Peptococcus_sp._HMT_168(0)	1.70687	0.875667	-0.00292176
			da_s_Peptococcus_sp._HMT_168(1)	0.370695	0.904385	0.000850509		da_s_Peptococcus_sp._HMT_168(1)	1.03453	0.3552	0.00150269		da_s_Peptococcus_sp._HMT_168(1)	1.39162	0.342425	0.00250581		da_s_Peptococcus_sp._HMT_168(1)	1.70687	0.875667	0.00292176
			da_s_Peptoniphilus_sp._HMT_187(0)	0	0	0		da_s_Peptoniphilus_sp._HMT_187(0)	0	0	0		da_s_Peptoniphilus_sp._HMT_187(0)	0.451216	1.0848	-0.000812475		da_s_Peptoniphilus_sp._HMT_187(0)	0.376788	0.909818	0.000644971
			da_s_Peptoniphilus_sp._HMT_187(1)	0	0	0		da_s_Peptoniphilus_sp._HMT_187(1)	0	0	0		da_s_Peptoniphilus_sp._HMT_187(1)	0.451216	1.0848	0.000812475		da_s_Peptoniphilus_sp._HMT_187(1)	0.376788	0.909818	-0.000644971
			da_s_Peptostreptococcaceae_[XI][G-1]_sulci(0)	0	0	0		da_s_Peptostreptococcaceae_[XI][G-1]_sulci(0)	0.877639	0.505413	-0.0012748		da_s_Peptostreptococcaceae_[XI][G-1]_sulci(0)	1.19761	1.04276	-0.00215645		da_s_Peptostreptococcaceae_[XI][G-1]_sulci(0)	3.09421	0.45569	-0.00529655
			da_s_Peptostreptococcaceae_[XI][G-1]_sulci(1)	0	0	0		da_s_Peptostreptococcaceae_[XI][G-1]_sulci(1)	0.877639	0.505413	0.0012748		da_s_Peptostreptococcaceae_[XI][G-1]_sulci(1)	1.19761	1.04276	0.00215645		da_s_Peptostreptococcaceae_[XI][G-1]_sulci(1)	3.09421	0.45569	0.00529655
			da_s_Peptostreptococcaceae_[XI][G-2]_bacterium_HMT_091(0)	0	0	0		da_s_Peptostreptococcaceae_[XI][G-2]_bacterium_HMT_091(0)	0	0	0		da_s_Peptostreptococcaceae_[XI][G-2]_bacterium_HMT_091(0)	0	0	0		da_s_Peptostreptococcaceae_[XI][G-2]_bacterium_HMT_091(0)	1.53869	1.4039	-0.00263387
			da_s_Peptostreptococcaceae_[XI][G-2]_bacterium_HMT_091(1)	0	0	0		da_s_Peptostreptococcaceae_[XI][G-2]_bacterium_HMT_091(1)	0	0	0		da_s_Peptostreptococcaceae_[XI][G-2]_bacterium_HMT_091(1)	0	0	0		da_s_Peptostreptococcaceae_[XI][G-2]_bacterium_HMT_091(1)	1.53869	1.4039	0.00263387
			da_s_Peptostreptococcaceae_[XI][G-5]_bacterium_HMT_493(0)	0	0	0		da_s_Peptostreptococcaceae_[XI][G-5]_bacterium_HMT_493(0)	0	0	0		da_s_Peptostreptococcaceae_[XI][G-5]_bacterium_HMT_493(0)	0.907468	1.11856	-0.00163402		da_s_Peptostreptococcaceae_[XI][G-5]_bacterium_HMT_493(0)	1.75467	1.13705	-0.00300358
			da_s_Peptostreptococcaceae_[XI][G-5]_bacterium_HMT_493(1)	0	0	0		da_s_Peptostreptococcaceae_[XI][G-5]_bacterium_HMT_493(1)	0	0	0		da_s_Peptostreptococcaceae_[XI][G-5]_bacterium_HMT_493(1)	0.907468	1.11856	0.00163402		da_s_Peptostreptococcaceae_[XI][G-5]_bacterium_HMT_493(1)	1.75467	1.13705	0.00300358
			da_s_Peptostreptococcaceae_[XI][G-7]_bacterium_HMT_922(0)	0	0	0		da_s_Peptostreptococcaceae_[XI][G-7]_bacterium_HMT_922(0)	0.338772	0.388083	-0.00049208		da_s_Peptostreptococcaceae_[XI][G-7]_bacterium_HMT_922(0)	0.966275	1.37073	-0.00173991		da_s_Peptostreptococcaceae_[XI][G-7]_bacterium_HMT_922(0)	2.40938	0.799369	-0.00412429
			da_s_Peptostreptococcaceae_[XI][G-7]_bacterium_HMT_922(1)	0	0	0		da_s_Peptostreptococcaceae_[XI][G-7]_bacterium_HMT_922(1)	0.338772	0.388083	0.00049208		da_s_Peptostreptococcaceae_[XI][G-7]_bacterium_HMT_922(1)	0.966275	1.37073	0.00173991		da_s_Peptostreptococcaceae_[XI][G-7]_bacterium_HMT_922(1)	2.40938	0.799369	0.00412429
			da_s_Peptostreptococcaceae_[XI][G-7]_yurii_subspp._yurii_&_margaretiae(0)	0	0	0		da_s_Peptostreptococcaceae_[XI][G-7]_yurii_subspp._yurii_&_margaretiae(0)	1.20833	0.45549	-0.00175515		da_s_Peptostreptococcaceae_[XI][G-7]_yurii_subspp._yurii_&_margaretiae(0)	0.876346	1.39284	0.00157798		da_s_Peptostreptococcaceae_[XI][G-7]_yurii_subspp._yurii_&_margaretiae(0)	1.01884	0.757198	-0.00174402
			da_s_Peptostreptococcaceae_[XI][G-7]_yurii_subspp._yurii_&_margaretiae(1)	0	0	0		da_s_Peptostreptococcaceae_[XI][G-7]_yurii_subspp._yurii_&_margaretiae(1)	1.20833	0.45549	0.00175515		da_s_Peptostreptococcaceae_[XI][G-7]_yurii_subspp._yurii_&_margaretiae(1)	0.876346	1.39284	-0.00157798		da_s_Peptostreptococcaceae_[XI][G-7]_yurii_subspp._yurii_&_margaretiae(1)	1.01884	0.757198	0.00174402
			da_s_Peptostreptococcaceae_[XI][G-9]_brachy(0)	0.278921	0.674869	0.000639946		da_s_Peptostreptococcaceae_[XI][G-9]_brachy(0)	0	0	0		da_s_Peptostreptococcaceae_[XI][G-9]_brachy(0)	0.639296	0.984825	-0.00115114		da_s_Peptostreptococcaceae_[XI][G-9]_brachy(0)	1.02712	0.67723	-0.00175819
			da_s_Peptostreptococcaceae_[XI][G-9]_brachy(1)	0.278921	0.674869	-0.000639946		da_s_Peptostreptococcaceae_[XI][G-9]_brachy(1)	0	0	0		da_s_Peptostreptococcaceae_[XI][G-9]_brachy(1)	0.639296	0.984825	0.00115114		da_s_Peptostreptococcaceae_[XI][G-9]_brachy(1)	1.02712	0.67723	0.00175819
			da_s_Peptostreptococcus_anaerobius(0)	0.278921	0.674869	0.000639946		da_s_Peptostreptococcus_anaerobius(0)	0	0	0		da_s_Peptostreptococcus_anaerobius(0)	0.451216	1.09204	-0.000812475		da_s_Peptostreptococcus_anaerobius(0)	0.376788	0.911681	0.000644971
			da_s_Peptostreptococcus_anaerobius(1)	0.278921	0.674869	-0.000639946		da_s_Peptostreptococcus_anaerobius(1)	0	0	0		da_s_Peptostreptococcus_anaerobius(1)	0.451216	1.09204	0.000812475		da_s_Peptostreptococcus_anaerobius(1)	0.376788	0.911681	-0.000644971
			da_s_Peptostreptococcus_stomatis(0)	0.524971	0.820471	-0.00120448		da_s_Peptostreptococcus_stomatis(0)	1.09843	0.365541	-0.00159551		da_s_Peptostreptococcus_stomatis(0)	1.86519	1.08136	-0.00335854		da_s_Peptostreptococcus_stomatis(0)	2.47486	0.921547	-0.00423638
			da_s_Peptostreptococcus_stomatis(1)	0.524971	0.820471	0.00120448		da_s_Peptostreptococcus_stomatis(1)	1.09843	0.365541	0.00159551		da_s_Peptostreptococcus_stomatis(1)	1.86519	1.08136	0.00335854		da_s_Peptostreptococcus_stomatis(1)	2.47486	0.921547	0.00423638
			da_s_Porphyromonas_catoniae(0)	0	0	0		da_s_Porphyromonas_catoniae(0)	0.926137	0.489315	-0.00134525		da_s_Porphyromonas_catoniae(0)	0.670657	1.27778	-0.00120761		da_s_Porphyromonas_catoniae(0)	0.533658	0.819603	0.000913495
			da_s_Porphyromonas_catoniae(1)	0	0	0		da_s_Porphyromonas_catoniae(1)	0.926137	0.489315	0.00134525		da_s_Porphyromonas_catoniae(1)	0.670657	1.27778	0.00120761		da_s_Porphyromonas_catoniae(1)	0.533658	0.819603	-0.000913495
			da_s_Porphyromonas_endodontalis(0)	0	0	0		da_s_Porphyromonas_endodontalis(0)	0	0	0		da_s_Porphyromonas_endodontalis(0)	0.451216	1.0933	-0.000812475		da_s_Porphyromonas_endodontalis(0)	1.00613	1.29881	-0.00172225
			da_s_Porphyromonas_endodontalis(1)	0	0	0		da_s_Porphyromonas_endodontalis(1)	0	0	0		da_s_Porphyromonas_endodontalis(1)	0.451216	1.0933	0.000812475		da_s_Porphyromonas_endodontalis(1)	1.00613	1.29881	0.00172225
			da_s_Porphyromonas_gingivalis(0)	0.524971	1.27496	-0.00120448		da_s_Porphyromonas_gingivalis(0)	0.0794111	0.275072	0.000115348		da_s_Porphyromonas_gingivalis(0)	0.478562	1.15064	0.000861716		da_s_Porphyromonas_gingivalis(0)	0	0	0
			da_s_Porphyromonas_gingivalis(1)	0.524971	1.27496	0.00120448		da_s_Porphyromonas_gingivalis(1)	0.0794111	0.275072	-0.000115348		da_s_Porphyromonas_gingivalis(1)	0.478562	1.15064	-0.000861716		da_s_Porphyromonas_gingivalis(1)	0	0	0
			da_s_Porphyromonas_pasteri(0)	2.73943	0.283502	-0.00628526		da_s_Porphyromonas_pasteri(0)	2.05271	0.200604	-0.00298164		da_s_Porphyromonas_pasteri(0)	0.451216	1.09204	0.000812475		da_s_Porphyromonas_pasteri(0)	0.0552317	0.743287	9.45435e-05
			da_s_Porphyromonas_pasteri(1)	2.73943	0.283502	0.00628526		da_s_Porphyromonas_pasteri(1)	2.05271	0.200604	0.00298164		da_s_Porphyromonas_pasteri(1)	0.451216	1.09204	-0.000812475		da_s_Porphyromonas_pasteri(1)	0.0552317	0.743287	-9.45435e-05
			da_s_Porphyromonas_sp._HMT_275(0)	0	0	0		da_s_Porphyromonas_sp._HMT_275(0)	1.47716	0.319707	-0.00214564		da_s_Porphyromonas_sp._HMT_275(0)	0.780855	1.3434	-0.00140603		da_s_Porphyromonas_sp._HMT_275(0)	0.565479	0.647299	0.000967965
			da_s_Porphyromonas_sp._HMT_275(1)	0	0	0		da_s_Porphyromonas_sp._HMT_275(1)	1.47716	0.319707	0.00214564		da_s_Porphyromonas_sp._HMT_275(1)	0.780855	1.3434	0.00140603		da_s_Porphyromonas_sp._HMT_275(1)	0.565479	0.647299	-0.000967965
			da_s_Porphyromonas_sp._HMT_277(0)	0	0	0		da_s_Porphyromonas_sp._HMT_277(0)	0.391871	0.33061	-0.000569208		da_s_Porphyromonas_sp._HMT_277(0)	0.416937	1.14317	0.000750751		da_s_Porphyromonas_sp._HMT_277(0)	0.581442	0.965164	-0.00099529
			da_s_Porphyromonas_sp._HMT_277(1)	0	0	0		da_s_Porphyromonas_sp._HMT_277(1)	0.391871	0.33061	0.000569208		da_s_Porphyromonas_sp._HMT_277(1)	0.416937	1.14317	-0.000750751		da_s_Porphyromonas_sp._HMT_277(1)	0.581442	0.965164	0.00099529
			da_s_Porphyromonas_sp._HMT_278(0)	0.278921	0.678913	0.000639946		da_s_Porphyromonas_sp._HMT_278(0)	1.34565	0.289907	-0.0019546		da_s_Porphyromonas_sp._HMT_278(0)	0.0303511	0.605585	-5.46513e-05		da_s_Porphyromonas_sp._HMT_278(0)	0.0894828	0.51058	0.000153173
			da_s_Porphyromonas_sp._HMT_278(1)	0.278921	0.678913	-0.000639946		da_s_Porphyromonas_sp._HMT_278(1)	1.34565	0.289907	0.0019546		da_s_Porphyromonas_sp._HMT_278(1)	0.0303511	0.605585	5.46513e-05		da_s_Porphyromonas_sp._HMT_278(1)	0.0894828	0.51058	-0.000153173
			da_s_Porphyromonas_sp._HMT_284(0)	0.0649843	0.523927	-0.000149098		da_s_Porphyromonas_sp._HMT_284(0)	1.34356	0.384043	-0.00195158		da_s_Porphyromonas_sp._HMT_284(0)	0.309743	0.907891	-0.000557734		da_s_Porphyromonas_sp._HMT_284(0)	0.620467	1.05046	-0.00106209
			da_s_Porphyromonas_sp._HMT_284(1)	0.0649843	0.523927	0.000149098		da_s_Porphyromonas_sp._HMT_284(1)	1.34356	0.384043	0.00195158		da_s_Porphyromonas_sp._HMT_284(1)	0.309743	0.907891	0.000557734		da_s_Porphyromonas_sp._HMT_284(1)	0.620467	1.05046	0.00106209
			da_s_Porphyromonas_sp._HMT_285(0)	0	0	0		da_s_Porphyromonas_sp._HMT_285(0)	0	0	0		da_s_Porphyromonas_sp._HMT_285(0)	0.451216	1.08994	-0.000812475		da_s_Porphyromonas_sp._HMT_285(0)	0.0552317	0.780047	-9.45435e-05
			da_s_Porphyromonas_sp._HMT_285(1)	0	0	0		da_s_Porphyromonas_sp._HMT_285(1)	0	0	0		da_s_Porphyromonas_sp._HMT_285(1)	0.451216	1.08994	0.000812475		da_s_Porphyromonas_sp._HMT_285(1)	0.0552317	0.780047	9.45435e-05
			da_s_Porphyromonas_sp._HMT_930(0)	3.28446	0.699109	-0.00753574		da_s_Porphyromonas_sp._HMT_930(0)	1.63947	0.370355	-0.00238139		da_s_Porphyromonas_sp._HMT_930(0)	0.784429	0.925545	0.00141247		da_s_Porphyromonas_sp._HMT_930(0)	0.409903	0.930158	0.000701656
			da_s_Porphyromonas_sp._HMT_930(1)	3.28446	0.699109	0.00753574		da_s_Porphyromonas_sp._HMT_930(1)	1.63947	0.370355	0.00238139		da_s_Porphyromonas_sp._HMT_930(1)	0.784429	0.925545	-0.00141247		da_s_Porphyromonas_sp._HMT_930(1)	0.409903	0.930158	-0.000701656
			da_s_Porphyromonas_uenonis(0)	0	0	0		da_s_Porphyromonas_uenonis(0)	0	0	0		da_s_Porphyromonas_uenonis(0)	0	0	0		da_s_Porphyromonas_uenonis(0)	0.64437	0.993484	-0.00110301
			da_s_Porphyromonas_uenonis(1)	0	0	0		da_s_Porphyromonas_uenonis(1)	0	0	0		da_s_Porphyromonas_uenonis(1)	0	0	0		da_s_Porphyromonas_uenonis(1)	0.64437	0.993484	0.00110301
			da_s_Prevotella_aurantiaca(0)	0	0	0		da_s_Prevotella_aurantiaca(0)	0.593069	0.384302	-0.000861456		da_s_Prevotella_aurantiaca(0)	1.0703	0.760302	-0.00192723		da_s_Prevotella_aurantiaca(0)	0.135684	0.460926	-0.000232259
			da_s_Prevotella_aurantiaca(1)	0	0	0		da_s_Prevotella_aurantiaca(1)	0.593069	0.384302	0.000861456		da_s_Prevotella_aurantiaca(1)	1.0703	0.760302	0.00192723		da_s_Prevotella_aurantiaca(1)	0.135684	0.460926	0.000232259
			da_s_Prevotella_buccae(0)	0	0	0		da_s_Prevotella_buccae(0)	0	0	0		da_s_Prevotella_buccae(0)	0	0	0		da_s_Prevotella_buccae(0)	0.454744	1.09802	-0.000778414
			da_s_Prevotella_buccae(1)	0	0	0		da_s_Prevotella_buccae(1)	0	0	0		da_s_Prevotella_buccae(1)	0	0	0		da_s_Prevotella_buccae(1)	0.454744	1.09802	0.000778414
			da_s_Prevotella_denticola(0)	0.278921	0.674869	0.000639946		da_s_Prevotella_denticola(0)	0	0	0		da_s_Prevotella_denticola(0)	0	0	0		da_s_Prevotella_denticola(0)	0.454744	1.09802	-0.000778414
			da_s_Prevotella_denticola(1)	0.278921	0.674869	-0.000639946		da_s_Prevotella_denticola(1)	0	0	0		da_s_Prevotella_denticola(1)	0	0	0		da_s_Prevotella_denticola(1)	0.454744	1.09802	0.000778414
			da_s_Prevotella_histicola(0)	1.12465	1.14388	-0.00258036		da_s_Prevotella_histicola(0)	0.150451	0.557434	-0.000218536		da_s_Prevotella_histicola(0)	1.5821	0.893506	-0.00284879		da_s_Prevotella_histicola(0)	2.30567	0.551204	-0.00394675
			da_s_Prevotella_histicola(1)	1.12465	1.14388	0.00258036		da_s_Prevotella_histicola(1)	0.150451	0.557434	0.000218536		da_s_Prevotella_histicola(1)	1.5821	0.893506	0.00284879		da_s_Prevotella_histicola(1)	2.30567	0.551204	0.00394675
			da_s_Prevotella_intermedia(0)	0	0	0		da_s_Prevotella_intermedia(0)	0	0	0		da_s_Prevotella_intermedia(0)	0.784429	1.89483	-0.00141247		da_s_Prevotella_intermedia(0)	0.409903	0.488295	-0.000701656
			da_s_Prevotella_intermedia(1)	0	0	0		da_s_Prevotella_intermedia(1)	0	0	0		da_s_Prevotella_intermedia(1)	0.784429	1.89483	0.00141247		da_s_Prevotella_intermedia(1)	0.409903	0.488295	0.000701656
			da_s_Prevotella_loescheii(0)	0	0	0		da_s_Prevotella_loescheii(0)	0.521166	0.400655	-0.000757015		da_s_Prevotella_loescheii(0)	0.490224	0.871862	-0.000882715		da_s_Prevotella_loescheii(0)	0.31846	0.932924	0.000545128
			da_s_Prevotella_loescheii(1)	0	0	0		da_s_Prevotella_loescheii(1)	0.521166	0.400655	0.000757015		da_s_Prevotella_loescheii(1)	0.490224	0.871862	0.000882715		da_s_Prevotella_loescheii(1)	0.31846	0.932924	-0.000545128
			da_s_Prevotella_maculosa(0)	0.278921	0.674869	0.000639946		da_s_Prevotella_maculosa(0)	0.276121	0.429773	-0.000401076		da_s_Prevotella_maculosa(0)	0.744872	0.719206	-0.00134124		da_s_Prevotella_maculosa(0)	0.265709	1.02474	-0.00045483
			da_s_Prevotella_maculosa(1)	0.278921	0.674869	-0.000639946		da_s_Prevotella_maculosa(1)	0.276121	0.429773	0.000401076		da_s_Prevotella_maculosa(1)	0.744872	0.719206	0.00134124		da_s_Prevotella_maculosa(1)	0.265709	1.02474	0.00045483
			da_s_Prevotella_melaninogenica(0)	2.98426	0.634107	-0.00684698		da_s_Prevotella_melaninogenica(0)	1.85068	0.341306	-0.00268818		da_s_Prevotella_melaninogenica(0)	0.048357	0.327397	-8.70733e-05		da_s_Prevotella_melaninogenica(0)	0.690773	0.699004	-0.00118244
			da_s_Prevotella_melaninogenica(1)	2.98426	0.634107	0.00684698		da_s_Prevotella_melaninogenica(1)	1.85068	0.341306	0.00268818		da_s_Prevotella_melaninogenica(1)	0.048357	0.327397	8.70733e-05		da_s_Prevotella_melaninogenica(1)	0.690773	0.699004	0.00118244
			da_s_Prevotella_micans(0)	0	0	0		da_s_Prevotella_micans(0)	0.338772	0.385201	-0.00049208		da_s_Prevotella_micans(0)	0.966275	1.24005	-0.00173991		da_s_Prevotella_micans(0)	0.120582	0.594824	0.000206408
			da_s_Prevotella_micans(1)	0	0	0		da_s_Prevotella_micans(1)	0.338772	0.385201	0.00049208		da_s_Prevotella_micans(1)	0.966275	1.24005	0.00173991		da_s_Prevotella_micans(1)	0.120582	0.594824	-0.000206408
			da_s_Prevotella_nanceiensis(0)	2.5521	0.464476	-0.00585544		da_s_Prevotella_nanceiensis(0)	1.66085	0.359462	-0.00241246		da_s_Prevotella_nanceiensis(0)	1.80991	1.09655	-0.00325899		da_s_Prevotella_nanceiensis(0)	0.186319	0.842339	-0.000318935
			da_s_Prevotella_nanceiensis(1)	2.5521	0.464476	0.00585544		da_s_Prevotella_nanceiensis(1)	1.66085	0.359462	0.00241246		da_s_Prevotella_nanceiensis(1)	1.80991	1.09655	0.00325899		da_s_Prevotella_nanceiensis(1)	0.186319	0.842339	0.000318935
			da_s_Prevotella_nigrescens(0)	0.278921	0.674869	0.000639946		da_s_Prevotella_nigrescens(0)	0.338772	0.394408	-0.00049208		da_s_Prevotella_nigrescens(0)	1.71554	0.89753	-0.00308906		da_s_Prevotella_nigrescens(0)	1.56262	0.993771	-0.00267483
			da_s_Prevotella_nigrescens(1)	0.278921	0.674869	-0.000639946		da_s_Prevotella_nigrescens(1)	0.338772	0.394408	0.00049208		da_s_Prevotella_nigrescens(1)	1.71554	0.89753	0.00308906		da_s_Prevotella_nigrescens(1)	1.56262	0.993771	0.00267483
			da_s_Prevotella_oris(0)	0	0	0		da_s_Prevotella_oris(0)	0.391871	0.487036	-0.000569208		da_s_Prevotella_oris(0)	1.23019	1.89873	-0.00221512		da_s_Prevotella_oris(0)	0.908238	1.28346	-0.00155469
			da_s_Prevotella_oris(1)	0	0	0		da_s_Prevotella_oris(1)	0.391871	0.487036	0.000569208		da_s_Prevotella_oris(1)	1.23019	1.89873	0.00221512		da_s_Prevotella_oris(1)	0.908238	1.28346	0.00155469
			da_s_Prevotella_oulorum(0)	0.484453	0.811931	0.00111151		da_s_Prevotella_oulorum(0)	0.558148	0.393673	-0.000810732		da_s_Prevotella_oulorum(0)	0.166445	0.797284	-0.000299708		da_s_Prevotella_oulorum(0)	0.0316989	0.411869	5.4261e-05
			da_s_Prevotella_oulorum(1)	0.484453	0.811931	-0.00111151		da_s_Prevotella_oulorum(1)	0.558148	0.393673	0.000810732		da_s_Prevotella_oulorum(1)	0.166445	0.797284	0.000299708		da_s_Prevotella_oulorum(1)	0.0316989	0.411869	-5.4261e-05
			da_s_Prevotella_pallens(0)	0.744498	0.954679	-0.00170815		da_s_Prevotella_pallens(0)	1.08084	0.564565	-0.00156996		da_s_Prevotella_pallens(0)	2.41447	1.33236	-0.00434758		da_s_Prevotella_pallens(0)	1.93566	0.819232	-0.00331339
			da_s_Prevotella_pallens(1)	0.744498	0.954679	0.00170815		da_s_Prevotella_pallens(1)	1.08084	0.564565	0.00156996		da_s_Prevotella_pallens(1)	2.41447	1.33236	0.00434758		da_s_Prevotella_pallens(1)	1.93566	0.819232	0.00331339
			da_s_Prevotella_pleuritidis(0)	0	0	0		da_s_Prevotella_pleuritidis(0)	0	0	0		da_s_Prevotella_pleuritidis(0)	0.907468	1.63924	-0.00163402		da_s_Prevotella_pleuritidis(0)	0.734594	0.798576	-0.00125745
			da_s_Prevotella_pleuritidis(1)	0	0	0		da_s_Prevotella_pleuritidis(1)	0	0	0		da_s_Prevotella_pleuritidis(1)	0.907468	1.63924	0.00163402		da_s_Prevotella_pleuritidis(1)	0.734594	0.798576	0.00125745
			da_s_Prevotella_saccharolytica(0)	0.278921	0.678913	0.000639946		da_s_Prevotella_saccharolytica(0)	0.481647	0.361913	-0.000699611		da_s_Prevotella_saccharolytica(0)	0.52306	0.952089	-0.000941841		da_s_Prevotella_saccharolytica(0)	0.0120798	0.645293	2.06777e-05
			da_s_Prevotella_saccharolytica(1)	0.278921	0.678913	-0.000639946		da_s_Prevotella_saccharolytica(1)	0.481647	0.361913	0.000699611		da_s_Prevotella_saccharolytica(1)	0.52306	0.952089	0.000941841		da_s_Prevotella_saccharolytica(1)	0.0120798	0.645293	-2.06777e-05
			da_s_Prevotella_salivae(0)	1.18717	0.967377	-0.00272381		da_s_Prevotella_salivae(0)	0.264071	0.557078	-0.000383573		da_s_Prevotella_salivae(0)	1.97014	0.775101	-0.00354751		da_s_Prevotella_salivae(0)	2.6035	0.416533	-0.00445657
			da_s_Prevotella_salivae(1)	1.18717	0.967377	0.00272381		da_s_Prevotella_salivae(1)	0.264071	0.557078	0.000383573		da_s_Prevotella_salivae(1)	1.97014	0.775101	0.00354751		da_s_Prevotella_salivae(1)	2.6035	0.416533	0.00445657
			da_s_Prevotella_scopos(0)	0.370695	0.900278	-0.000850509		da_s_Prevotella_scopos(0)	0.471054	0.411957	-0.000684225		da_s_Prevotella_scopos(0)	1.87114	1.23172	-0.00336924		da_s_Prevotella_scopos(0)	0.429593	0.802202	-0.00073536
			da_s_Prevotella_scopos(1)	0.370695	0.900278	0.000850509		da_s_Prevotella_scopos(1)	0.471054	0.411957	0.000684225		da_s_Prevotella_scopos(1)	1.87114	1.23172	0.00336924		da_s_Prevotella_scopos(1)	0.429593	0.802202	0.00073536
			da_s_Prevotella_shahii(0)	0	0	0		da_s_Prevotella_shahii(0)	0.800906	0.281224	-0.00116335		da_s_Prevotella_shahii(0)	1.66884	0.573854	-0.00300497		da_s_Prevotella_shahii(0)	2.06794	0.671947	-0.00353983
			da_s_Prevotella_shahii(1)	0	0	0		da_s_Prevotella_shahii(1)	0.800906	0.281224	0.00116335		da_s_Prevotella_shahii(1)	1.66884	0.573854	0.00300497		da_s_Prevotella_shahii(1)	2.06794	0.671947	0.00353983
			da_s_Prevotella_sp._HMT_300(0)	0.278921	0.674869	0.000639946		da_s_Prevotella_sp._HMT_300(0)	0	0	0		da_s_Prevotella_sp._HMT_300(0)	0	0	0		da_s_Prevotella_sp._HMT_300(0)	0	0	0
			da_s_Prevotella_sp._HMT_300(1)	0.278921	0.674869	-0.000639946		da_s_Prevotella_sp._HMT_300(1)	0	0	0		da_s_Prevotella_sp._HMT_300(1)	0	0	0		da_s_Prevotella_sp._HMT_300(1)	0	0	0
			da_s_Prevotella_sp._HMT_305(0)	0	0	0		da_s_Prevotella_sp._HMT_305(0)	0	0	0		da_s_Prevotella_sp._HMT_305(0)	0.784429	0.917721	-0.00141247		da_s_Prevotella_sp._HMT_305(0)	0.541258	0.551946	-0.000926505
			da_s_Prevotella_sp._HMT_305(1)	0	0	0		da_s_Prevotella_sp._HMT_305(1)	0	0	0		da_s_Prevotella_sp._HMT_305(1)	0.784429	0.917721	0.00141247		da_s_Prevotella_sp._HMT_305(1)	0.541258	0.551946	0.000926505
			da_s_Prevotella_sp._HMT_306(0)	0.524971	0.80735	-0.00120448		da_s_Prevotella_sp._HMT_306(0)	0.299779	0.594228	-0.000435441		da_s_Prevotella_sp._HMT_306(0)	0.798988	0.8561	-0.00143869		da_s_Prevotella_sp._HMT_306(0)	1.50723	0.835598	-0.00258001
			da_s_Prevotella_sp._HMT_306(1)	0.524971	0.80735	0.00120448		da_s_Prevotella_sp._HMT_306(1)	0.299779	0.594228	0.000435441		da_s_Prevotella_sp._HMT_306(1)	0.798988	0.8561	0.00143869		da_s_Prevotella_sp._HMT_306(1)	1.50723	0.835598	0.00258001
			da_s_Prevotella_sp._HMT_309(0)	0.744498	0.630322	-0.00170815		da_s_Prevotella_sp._HMT_309(0)	0.105009	0.286259	-0.00015253		da_s_Prevotella_sp._HMT_309(0)	0.0966198	0.603152	-0.000173977		da_s_Prevotella_sp._HMT_309(0)	1.61357	1.14696	-0.00276204
			da_s_Prevotella_sp._HMT_309(1)	0.744498	0.630322	0.00170815		da_s_Prevotella_sp._HMT_309(1)	0.105009	0.286259	0.00015253		da_s_Prevotella_sp._HMT_309(1)	0.0966198	0.603152	0.000173977		da_s_Prevotella_sp._HMT_309(1)	1.61357	1.14696	0.00276204
			da_s_Prevotella_sp._HMT_313(0)	1.60212	0.935768	-0.00367584		da_s_Prevotella_sp._HMT_313(0)	0.349602	0.363392	0.000507811		da_s_Prevotella_sp._HMT_313(0)	1.17821	1.45153	-0.00212152		da_s_Prevotella_sp._HMT_313(0)	2.22091	0.627769	-0.00380166
			da_s_Prevotella_sp._HMT_313(1)	1.60212	0.935768	0.00367584		da_s_Prevotella_sp._HMT_313(1)	0.349602	0.363392	-0.000507811		da_s_Prevotella_sp._HMT_313(1)	1.17821	1.45153	0.00212152		da_s_Prevotella_sp._HMT_313(1)	2.22091	0.627769	0.00380166
			da_s_Prevotella_sp._HMT_314(0)	0.744498	0.909347	-0.00170815		da_s_Prevotella_sp._HMT_314(0)	0.797093	0.332161	-0.00115781		da_s_Prevotella_sp._HMT_314(0)	0.995475	1.06206	-0.00179249		da_s_Prevotella_sp._HMT_314(0)	1.00253	1.42908	0.00171609
			da_s_Prevotella_sp._HMT_314(1)	0.744498	0.909347	0.00170815		da_s_Prevotella_sp._HMT_314(1)	0.797093	0.332161	0.00115781		da_s_Prevotella_sp._HMT_314(1)	0.995475	1.06206	0.00179249		da_s_Prevotella_sp._HMT_314(1)	1.00253	1.42908	-0.00171609
			da_s_Prevotella_sp._HMT_317(0)	0	0	0		da_s_Prevotella_sp._HMT_317(0)	1.16765	0.310372	-0.00169605		da_s_Prevotella_sp._HMT_317(0)	0.728266	0.862893	-0.00131134		da_s_Prevotella_sp._HMT_317(0)	0.189948	1.25387	0.000325145
			da_s_Prevotella_sp._HMT_317(1)	0	0	0		da_s_Prevotella_sp._HMT_317(1)	1.16765	0.310372	0.00169605		da_s_Prevotella_sp._HMT_317(1)	0.728266	0.862893	0.00131134		da_s_Prevotella_sp._HMT_317(1)	0.189948	1.25387	-0.000325145
			da_s_Prevotella_sp._HMT_472(0)	0	0	0		da_s_Prevotella_sp._HMT_472(0)	1.40259	0.439843	-0.00203731		da_s_Prevotella_sp._HMT_472(0)	0.333861	1.45938	0.000601163		da_s_Prevotella_sp._HMT_472(0)	0.060785	0.664643	0.000104049
			da_s_Prevotella_sp._HMT_472(1)	0	0	0		da_s_Prevotella_sp._HMT_472(1)	1.40259	0.439843	0.00203731		da_s_Prevotella_sp._HMT_472(1)	0.333861	1.45938	-0.000601163		da_s_Prevotella_sp._HMT_472(1)	0.060785	0.664643	-0.000104049
			da_s_Prevotella_sp._HMT_475(0)	0	0	0		da_s_Prevotella_sp._HMT_475(0)	0.338772	0.382963	-0.00049208		da_s_Prevotella_sp._HMT_475(0)	0.240259	1.21669	0.000432618		da_s_Prevotella_sp._HMT_475(0)	0.275261	0.491927	-0.000471182
			da_s_Prevotella_sp._HMT_475(1)	0	0	0		da_s_Prevotella_sp._HMT_475(1)	0.338772	0.382963	0.00049208		da_s_Prevotella_sp._HMT_475(1)	0.240259	1.21669	-0.000432618		da_s_Prevotella_sp._HMT_475(1)	0.275261	0.491927	0.000471182
			da_s_Prevotella_sp._HMT_942(0)	1.35941	0.787843	-0.00311898		da_s_Prevotella_sp._HMT_942(0)	1.55258	0.398887	-0.00225518		da_s_Prevotella_sp._HMT_942(0)	1.33761	1.07315	0.00240854		da_s_Prevotella_sp._HMT_942(0)	1.16565	0.856668	0.00199532
			da_s_Prevotella_sp._HMT_942(1)	1.35941	0.787843	0.00311898		da_s_Prevotella_sp._HMT_942(1)	1.55258	0.398887	0.00225518		da_s_Prevotella_sp._HMT_942(1)	1.33761	1.07315	-0.00240854		da_s_Prevotella_sp._HMT_942(1)	1.16565	0.856668	-0.00199532
			da_s_Prevotella_veroralis(0)	0.278921	0.674869	0.000639946		da_s_Prevotella_veroralis(0)	0	0	0		da_s_Prevotella_veroralis(0)	0.639296	1.00762	-0.00115114		da_s_Prevotella_veroralis(0)	0.708014	0.89959	-0.00121195
			da_s_Prevotella_veroralis(1)	0.278921	0.674869	-0.000639946		da_s_Prevotella_veroralis(1)	0	0	0		da_s_Prevotella_veroralis(1)	0.639296	1.00762	0.00115114		da_s_Prevotella_veroralis(1)	0.708014	0.89959	0.00121195
			da_s_Propionibacteriaceae_[G-1]_bacterium_HMT_915(0)	0	0	0		da_s_Propionibacteriaceae_[G-1]_bacterium_HMT_915(0)	0	0	0		da_s_Propionibacteriaceae_[G-1]_bacterium_HMT_915(0)	0.451216	1.09204	-0.000812475		da_s_Propionibacteriaceae_[G-1]_bacterium_HMT_915(0)	0.0552317	0.748661	-9.45435e-05
			da_s_Propionibacteriaceae_[G-1]_bacterium_HMT_915(1)	0	0	0		da_s_Propionibacteriaceae_[G-1]_bacterium_HMT_915(1)	0	0	0		da_s_Propionibacteriaceae_[G-1]_bacterium_HMT_915(1)	0.451216	1.09204	0.000812475		da_s_Propionibacteriaceae_[G-1]_bacterium_HMT_915(1)	0.0552317	0.748661	9.45435e-05
			da_s_Pseudomonas_fluorescens(0)	0.267751	0.855116	-0.000614319		da_s_Pseudomonas_fluorescens(0)	0.235148	0.370595	0.000341562		da_s_Pseudomonas_fluorescens(0)	0.451216	1.08859	-0.000812475		da_s_Pseudomonas_fluorescens(0)	1.10452	1.34979	-0.00189067
			da_s_Pseudomonas_fluorescens(1)	0.267751	0.855116	0.000614319		da_s_Pseudomonas_fluorescens(1)	0.235148	0.370595	-0.000341562		da_s_Pseudomonas_fluorescens(1)	0.451216	1.08859	0.000812475		da_s_Pseudomonas_fluorescens(1)	1.10452	1.34979	0.00189067
			da_s_Pseudopropionibacterium_propionicum(0)	0	0	0		da_s_Pseudopropionibacterium_propionicum(0)	1.69461	0.326635	-0.00246148		da_s_Pseudopropionibacterium_propionicum(0)	2.7557	0.966941	0.00496201		da_s_Pseudopropionibacterium_propionicum(0)	0.0784188	0.55341	0.000134234
			da_s_Pseudopropionibacterium_propionicum(1)	0	0	0		da_s_Pseudopropionibacterium_propionicum(1)	1.69461	0.326635	0.00246148		da_s_Pseudopropionibacterium_propionicum(1)	2.7557	0.966941	-0.00496201		da_s_Pseudopropionibacterium_propionicum(1)	0.0784188	0.55341	-0.000134234
			da_s_Pseudopropionibacterium_sp._HMT_194(0)	0	0	0		da_s_Pseudopropionibacterium_sp._HMT_194(0)	0.194905	0.474387	-0.000283107		da_s_Pseudopropionibacterium_sp._HMT_194(0)	0.245629	1.07508	-0.000442289		da_s_Pseudopropionibacterium_sp._HMT_194(0)	1.02712	0.65135	-0.00175819
			da_s_Pseudopropionibacterium_sp._HMT_194(1)	0	0	0		da_s_Pseudopropionibacterium_sp._HMT_194(1)	0.194905	0.474387	0.000283107		da_s_Pseudopropionibacterium_sp._HMT_194(1)	0.245629	1.07508	0.000442289		da_s_Pseudopropionibacterium_sp._HMT_194(1)	1.02712	0.65135	0.00175819
			da_s_Rothia_aeria(0)	0.395003	0.607839	0.00090628		da_s_Rothia_aeria(0)	2.73448	0.366917	-0.00397194		da_s_Rothia_aeria(0)	1.09939	1.69974	0.0019796		da_s_Rothia_aeria(0)	0.116424	0.729721	-0.00019929
			da_s_Rothia_aeria(1)	0.395003	0.607839	-0.00090628		da_s_Rothia_aeria(1)	2.73448	0.366917	0.00397194		da_s_Rothia_aeria(1)	1.09939	1.69974	-0.0019796		da_s_Rothia_aeria(1)	0.116424	0.729721	0.00019929
			da_s_Rothia_dentocariosa(0)	0.560181	0.467117	0.00128526		da_s_Rothia_dentocariosa(0)	1.819	0.478717	-0.00264217		da_s_Rothia_dentocariosa(0)	1.44775	1.38902	-0.00260688		da_s_Rothia_dentocariosa(0)	0.615536	0.978993	-0.00105365
			da_s_Rothia_dentocariosa(1)	0.560181	0.467117	-0.00128526		da_s_Rothia_dentocariosa(1)	1.819	0.478717	0.00264217		da_s_Rothia_dentocariosa(1)	1.44775	1.38902	0.00260688		da_s_Rothia_dentocariosa(1)	0.615536	0.978993	0.00105365
			da_s_Rothia_mucilaginosa(0)	1.23591	0.600111	-0.00283564		da_s_Rothia_mucilaginosa(0)	0.375285	0.481524	-0.000545116		da_s_Rothia_mucilaginosa(0)	0.659171	1.04275	-0.00118693		da_s_Rothia_mucilaginosa(0)	0.376788	0.91606	-0.000644971
			da_s_Rothia_mucilaginosa(1)	1.23591	0.600111	0.00283564		da_s_Rothia_mucilaginosa(1)	0.375285	0.481524	0.000545116		da_s_Rothia_mucilaginosa(1)	0.659171	1.04275	0.00118693		da_s_Rothia_mucilaginosa(1)	0.376788	0.91606	0.000644971
			da_s_Ruminococcaceae_[G-1]_bacterium_HMT_075(0)	0.267751	0.856728	-0.000614319		da_s_Ruminococcaceae_[G-1]_bacterium_HMT_075(0)	1.40184	0.357485	-0.00203623		da_s_Ruminococcaceae_[G-1]_bacterium_HMT_075(0)	0.174353	0.806593	-0.000313947		da_s_Ruminococcaceae_[G-1]_bacterium_HMT_075(0)	1.60313	1.03359	-0.00274418
			da_s_Ruminococcaceae_[G-1]_bacterium_HMT_075(1)	0.267751	0.856728	0.000614319		da_s_Ruminococcaceae_[G-1]_bacterium_HMT_075(1)	1.40184	0.357485	0.00203623		da_s_Ruminococcaceae_[G-1]_bacterium_HMT_075(1)	0.174353	0.806593	0.000313947		da_s_Ruminococcaceae_[G-1]_bacterium_HMT_075(1)	1.60313	1.03359	0.00274418
			da_s_Ruminococcaceae_[G-2]_bacterium_HMT_085(0)	0.524971	0.820471	-0.00120448		da_s_Ruminococcaceae_[G-2]_bacterium_HMT_085(0)	0.916503	0.733707	-0.00133126		da_s_Ruminococcaceae_[G-2]_bacterium_HMT_085(0)	1.92013	1.09617	-0.00345746		da_s_Ruminococcaceae_[G-2]_bacterium_HMT_085(0)	1.54055	0.644533	-0.00263705
			da_s_Ruminococcaceae_[G-2]_bacterium_HMT_085(1)	0.524971	0.820471	0.00120448		da_s_Ruminococcaceae_[G-2]_bacterium_HMT_085(1)	0.916503	0.733707	0.00133126		da_s_Ruminococcaceae_[G-2]_bacterium_HMT_085(1)	1.92013	1.09617	0.00345746		da_s_Ruminococcaceae_[G-2]_bacterium_HMT_085(1)	1.54055	0.644533	0.00263705
			da_s_Saccharibacteria_(TM7)_[G-1]_bacterium_HMT_346(0)	0	0	0		da_s_Saccharibacteria_(TM7)_[G-1]_bacterium_HMT_346(0)	0	0	0		da_s_Saccharibacteria_(TM7)_[G-1]_bacterium_HMT_346(0)	1.01648	0.999863	-0.00183031		da_s_Saccharibacteria_(TM7)_[G-1]_bacterium_HMT_346(0)	0.259778	1.1786	-0.000444679
			da_s_Saccharibacteria_(TM7)_[G-1]_bacterium_HMT_346(1)	0	0	0		da_s_Saccharibacteria_(TM7)_[G-1]_bacterium_HMT_346(1)	0	0	0		da_s_Saccharibacteria_(TM7)_[G-1]_bacterium_HMT_346(1)	1.01648	0.999863	0.00183031		da_s_Saccharibacteria_(TM7)_[G-1]_bacterium_HMT_346(1)	0.259778	1.1786	0.000444679
			da_s_Saccharibacteria_(TM7)_[G-1]_bacterium_HMT_347(0)	0.278921	0.678913	0.000639946		da_s_Saccharibacteria_(TM7)_[G-1]_bacterium_HMT_347(0)	0.926137	0.410295	-0.00134525		da_s_Saccharibacteria_(TM7)_[G-1]_bacterium_HMT_347(0)	0.415341	1.17179	0.000747877		da_s_Saccharibacteria_(TM7)_[G-1]_bacterium_HMT_347(0)	0.400991	1.16739	-0.000686402
			da_s_Saccharibacteria_(TM7)_[G-1]_bacterium_HMT_347(1)	0.278921	0.678913	-0.000639946		da_s_Saccharibacteria_(TM7)_[G-1]_bacterium_HMT_347(1)	0.926137	0.410295	0.00134525		da_s_Saccharibacteria_(TM7)_[G-1]_bacterium_HMT_347(1)	0.415341	1.17179	-0.000747877		da_s_Saccharibacteria_(TM7)_[G-1]_bacterium_HMT_347(1)	0.400991	1.16739	0.000686402
			da_s_Saccharibacteria_(TM7)_[G-1]_bacterium_HMT_348(0)	0.278921	0.678913	0.000639946		da_s_Saccharibacteria_(TM7)_[G-1]_bacterium_HMT_348(0)	0.949718	0.600594	-0.0013795		da_s_Saccharibacteria_(TM7)_[G-1]_bacterium_HMT_348(0)	0.0988812	0.781967	0.000178049		da_s_Saccharibacteria_(TM7)_[G-1]_bacterium_HMT_348(0)	0.210289	0.624168	-0.000359965
			da_s_Saccharibacteria_(TM7)_[G-1]_bacterium_HMT_348(1)	0.278921	0.678913	-0.000639946		da_s_Saccharibacteria_(TM7)_[G-1]_bacterium_HMT_348(1)	0.949718	0.600594	0.0013795		da_s_Saccharibacteria_(TM7)_[G-1]_bacterium_HMT_348(1)	0.0988812	0.781967	-0.000178049		da_s_Saccharibacteria_(TM7)_[G-1]_bacterium_HMT_348(1)	0.210289	0.624168	0.000359965
			da_s_Saccharibacteria_(TM7)_[G-1]_bacterium_HMT_352(0)	1.41276	0.472762	-0.00324138		da_s_Saccharibacteria_(TM7)_[G-1]_bacterium_HMT_352(0)	0.466822	0.183791	-0.000678077		da_s_Saccharibacteria_(TM7)_[G-1]_bacterium_HMT_352(0)	2.26968	0.552961	-0.00408686		da_s_Saccharibacteria_(TM7)_[G-1]_bacterium_HMT_352(0)	1.70298	0.728391	-0.0029151
			da_s_Saccharibacteria_(TM7)_[G-1]_bacterium_HMT_352(1)	1.41276	0.472762	0.00324138		da_s_Saccharibacteria_(TM7)_[G-1]_bacterium_HMT_352(1)	0.466822	0.183791	0.000678077		da_s_Saccharibacteria_(TM7)_[G-1]_bacterium_HMT_352(1)	2.26968	0.552961	0.00408686		da_s_Saccharibacteria_(TM7)_[G-1]_bacterium_HMT_352(1)	1.70298	0.728391	0.0029151
			da_s_Saccharibacteria_(TM7)_[G-1]_bacterium_HMT_488(0)	0	0	0		da_s_Saccharibacteria_(TM7)_[G-1]_bacterium_HMT_488(0)	0.276121	0.434762	-0.000401076		da_s_Saccharibacteria_(TM7)_[G-1]_bacterium_HMT_488(0)	0.678041	1.10223	0.00122091		da_s_Saccharibacteria_(TM7)_[G-1]_bacterium_HMT_488(0)	0.790747	1.32652	-0.00135357
			da_s_Saccharibacteria_(TM7)_[G-1]_bacterium_HMT_488(1)	0	0	0		da_s_Saccharibacteria_(TM7)_[G-1]_bacterium_HMT_488(1)	0.276121	0.434762	0.000401076		da_s_Saccharibacteria_(TM7)_[G-1]_bacterium_HMT_488(1)	0.678041	1.10223	-0.00122091		da_s_Saccharibacteria_(TM7)_[G-1]_bacterium_HMT_488(1)	0.790747	1.32652	0.00135357
			da_s_Saccharibacteria_(TM7)_[G-1]_bacterium_HMT_869(0)	0	0	0		da_s_Saccharibacteria_(TM7)_[G-1]_bacterium_HMT_869(0)	0.194905	0.475809	-0.000283107		da_s_Saccharibacteria_(TM7)_[G-1]_bacterium_HMT_869(0)	0.245629	0.561124	-0.000442289		da_s_Saccharibacteria_(TM7)_[G-1]_bacterium_HMT_869(0)	0.439276	1.08967	-0.000751936
			da_s_Saccharibacteria_(TM7)_[G-1]_bacterium_HMT_869(1)	0	0	0		da_s_Saccharibacteria_(TM7)_[G-1]_bacterium_HMT_869(1)	0.194905	0.475809	0.000283107		da_s_Saccharibacteria_(TM7)_[G-1]_bacterium_HMT_869(1)	0.245629	0.561124	0.000442289		da_s_Saccharibacteria_(TM7)_[G-1]_bacterium_HMT_869(1)	0.439276	1.08967	0.000751936
			da_s_Saccharibacteria_(TM7)_[G-1]_bacterium_HMT_952(0)	0.278921	0.678913	0.000639946		da_s_Saccharibacteria_(TM7)_[G-1]_bacterium_HMT_952(0)	0.877639	0.529384	-0.0012748		da_s_Saccharibacteria_(TM7)_[G-1]_bacterium_HMT_952(0)	1.00214	1.52822	0.00180449		da_s_Saccharibacteria_(TM7)_[G-1]_bacterium_HMT_952(0)	0.175989	0.546632	0.000301251
			da_s_Saccharibacteria_(TM7)_[G-1]_bacterium_HMT_952(1)	0.278921	0.678913	-0.000639946		da_s_Saccharibacteria_(TM7)_[G-1]_bacterium_HMT_952(1)	0.877639	0.529384	0.0012748		da_s_Saccharibacteria_(TM7)_[G-1]_bacterium_HMT_952(1)	1.00214	1.52822	-0.00180449		da_s_Saccharibacteria_(TM7)_[G-1]_bacterium_HMT_952(1)	0.175989	0.546632	-0.000301251
			da_s_Saccharibacteria_(TM7)_[G-1]_bacterium_HMT_957(0)	0.278921	0.674869	0.000639946		da_s_Saccharibacteria_(TM7)_[G-1]_bacterium_HMT_957(0)	0.521166	0.410125	-0.000757015		da_s_Saccharibacteria_(TM7)_[G-1]_bacterium_HMT_957(0)	0.82815	0.519574	0.0014912		da_s_Saccharibacteria_(TM7)_[G-1]_bacterium_HMT_957(0)	0.173211	0.806819	0.000296496
			da_s_Saccharibacteria_(TM7)_[G-1]_bacterium_HMT_957(1)	0.278921	0.674869	-0.000639946		da_s_Saccharibacteria_(TM7)_[G-1]_bacterium_HMT_957(1)	0.521166	0.410125	0.000757015		da_s_Saccharibacteria_(TM7)_[G-1]_bacterium_HMT_957(1)	0.82815	0.519574	-0.0014912		da_s_Saccharibacteria_(TM7)_[G-1]_bacterium_HMT_957(1)	0.173211	0.806819	-0.000296496
			da_s_Saccharibacteria_(TM7)_[G-3]_bacterium_HMT_351(0)	0.524971	1.27929	-0.00120448		da_s_Saccharibacteria_(TM7)_[G-3]_bacterium_HMT_351(0)	0.789854	0.325423	-0.00114729		da_s_Saccharibacteria_(TM7)_[G-3]_bacterium_HMT_351(0)	1.11929	1.44931	-0.00201544		da_s_Saccharibacteria_(TM7)_[G-3]_bacterium_HMT_351(0)	2.43098	1.19862	-0.00416126
			da_s_Saccharibacteria_(TM7)_[G-3]_bacterium_HMT_351(1)	0.524971	1.27929	0.00120448		da_s_Saccharibacteria_(TM7)_[G-3]_bacterium_HMT_351(1)	0.789854	0.325423	0.00114729		da_s_Saccharibacteria_(TM7)_[G-3]_bacterium_HMT_351(1)	1.11929	1.44931	0.00201544		da_s_Saccharibacteria_(TM7)_[G-3]_bacterium_HMT_351(1)	2.43098	1.19862	0.00416126
			da_s_Saccharibacteria_(TM7)_[G-4]_bacterium_HMT_355(0)	0	0	0		da_s_Saccharibacteria_(TM7)_[G-4]_bacterium_HMT_355(0)	0.194905	0.476391	-0.000283107		da_s_Saccharibacteria_(TM7)_[G-4]_bacterium_HMT_355(0)	0.478562	1.15974	0.000861716		da_s_Saccharibacteria_(TM7)_[G-4]_bacterium_HMT_355(0)	0	0	0
			da_s_Saccharibacteria_(TM7)_[G-4]_bacterium_HMT_355(1)	0	0	0		da_s_Saccharibacteria_(TM7)_[G-4]_bacterium_HMT_355(1)	0.194905	0.476391	0.000283107		da_s_Saccharibacteria_(TM7)_[G-4]_bacterium_HMT_355(1)	0.478562	1.15974	-0.000861716		da_s_Saccharibacteria_(TM7)_[G-4]_bacterium_HMT_355(1)	0	0	0
			da_s_Saccharibacteria_(TM7)_[G-5]_bacterium_HMT_356(0)	0	0	0		da_s_Saccharibacteria_(TM7)_[G-5]_bacterium_HMT_356(0)	0	0	0		da_s_Saccharibacteria_(TM7)_[G-5]_bacterium_HMT_356(0)	0.451216	1.0933	-0.000812475		da_s_Saccharibacteria_(TM7)_[G-5]_bacterium_HMT_356(0)	0.376788	0.915029	0.000644971
			da_s_Saccharibacteria_(TM7)_[G-5]_bacterium_HMT_356(1)	0	0	0		da_s_Saccharibacteria_(TM7)_[G-5]_bacterium_HMT_356(1)	0	0	0		da_s_Saccharibacteria_(TM7)_[G-5]_bacterium_HMT_356(1)	0.451216	1.0933	0.000812475		da_s_Saccharibacteria_(TM7)_[G-5]_bacterium_HMT_356(1)	0.376788	0.915029	-0.000644971
			da_s_Saccharibacteria_(TM7)_[G-6]_bacterium_HMT_870(0)	1.63771	0.744647	-0.00375751		da_s_Saccharibacteria_(TM7)_[G-6]_bacterium_HMT_870(0)	0.958802	0.350057	-0.0013927		da_s_Saccharibacteria_(TM7)_[G-6]_bacterium_HMT_870(0)	0.228424	0.554866	0.000411309		da_s_Saccharibacteria_(TM7)_[G-6]_bacterium_HMT_870(0)	0.387694	0.690693	-0.000663639
			da_s_Saccharibacteria_(TM7)_[G-6]_bacterium_HMT_870(1)	1.63771	0.744647	0.00375751		da_s_Saccharibacteria_(TM7)_[G-6]_bacterium_HMT_870(1)	0.958802	0.350057	0.0013927		da_s_Saccharibacteria_(TM7)_[G-6]_bacterium_HMT_870(1)	0.228424	0.554866	-0.000411309		da_s_Saccharibacteria_(TM7)_[G-6]_bacterium_HMT_870(1)	0.387694	0.690693	0.000663639
			da_s_Scardovia_wiggsiae(0)	0.267751	0.522969	-0.000614319		da_s_Scardovia_wiggsiae(0)	0.235148	0.373133	0.000341562		da_s_Scardovia_wiggsiae(0)	0	0	0		da_s_Scardovia_wiggsiae(0)	0.454744	1.10034	-0.000778414
			da_s_Scardovia_wiggsiae(1)	0.267751	0.522969	0.000614319		da_s_Scardovia_wiggsiae(1)	0.235148	0.373133	-0.000341562		da_s_Scardovia_wiggsiae(1)	0	0	0		da_s_Scardovia_wiggsiae(1)	0.454744	1.10034	0.000778414
			da_s_Selenomonas_artemidis(0)	0	0	0		da_s_Selenomonas_artemidis(0)	0.558148	0.496513	-0.000810732		da_s_Selenomonas_artemidis(0)	0.367788	1.04193	-0.000662252		da_s_Selenomonas_artemidis(0)	0.29213	1.07242	-0.000500058
			da_s_Selenomonas_artemidis(1)	0	0	0		da_s_Selenomonas_artemidis(1)	0.558148	0.496513	0.000810732		da_s_Selenomonas_artemidis(1)	0.367788	1.04193	0.000662252		da_s_Selenomonas_artemidis(1)	0.29213	1.07242	0.000500058
			da_s_Selenomonas_flueggei(0)	0	0	0		da_s_Selenomonas_flueggei(0)	0.438901	0.718319	-0.000637521		da_s_Selenomonas_flueggei(0)	0.198941	1.1898	0.00035822		da_s_Selenomonas_flueggei(0)	0.474386	1.06406	0.000812037
			da_s_Selenomonas_flueggei(1)	0	0	0		da_s_Selenomonas_flueggei(1)	0.438901	0.718319	0.000637521		da_s_Selenomonas_flueggei(1)	0.198941	1.1898	-0.00035822		da_s_Selenomonas_flueggei(1)	0.474386	1.06406	-0.000812037
			da_s_Selenomonas_noxia(0)	0.484453	0.555985	0.00111151		da_s_Selenomonas_noxia(0)	0.852642	0.439051	-0.0012385		da_s_Selenomonas_noxia(0)	0.371006	1.24767	-0.000668048		da_s_Selenomonas_noxia(0)	0.572098	1.06837	-0.000979296
			da_s_Selenomonas_noxia(1)	0.484453	0.555985	-0.00111151		da_s_Selenomonas_noxia(1)	0.852642	0.439051	0.0012385		da_s_Selenomonas_noxia(1)	0.371006	1.24767	0.000668048		da_s_Selenomonas_noxia(1)	0.572098	1.06837	0.000979296
			da_s_Selenomonas_sp._HMT_126(0)	0	0	0		da_s_Selenomonas_sp._HMT_126(0)	0.194905	0.476391	-0.000283107		da_s_Selenomonas_sp._HMT_126(0)	0.439985	1.10772	-0.000792252		da_s_Selenomonas_sp._HMT_126(0)	0.0964265	0.527391	-0.000165059
			da_s_Selenomonas_sp._HMT_126(1)	0	0	0		da_s_Selenomonas_sp._HMT_126(1)	0.194905	0.476391	0.000283107		da_s_Selenomonas_sp._HMT_126(1)	0.439985	1.10772	0.000792252		da_s_Selenomonas_sp._HMT_126(1)	0.0964265	0.527391	0.000165059
			da_s_Selenomonas_sp._HMT_133(0)	0.278921	0.674869	0.000639946		da_s_Selenomonas_sp._HMT_133(0)	0.194905	0.475809	-0.000283107		da_s_Selenomonas_sp._HMT_133(0)	0.0193726	0.978172	3.48831e-05		da_s_Selenomonas_sp._HMT_133(0)	0.376788	0.910708	0.000644971
			da_s_Selenomonas_sp._HMT_133(1)	0.278921	0.674869	-0.000639946		da_s_Selenomonas_sp._HMT_133(1)	0.194905	0.475809	0.000283107		da_s_Selenomonas_sp._HMT_133(1)	0.0193726	0.978172	-3.48831e-05		da_s_Selenomonas_sp._HMT_133(1)	0.376788	0.910708	-0.000644971
			da_s_Selenomonas_sp._HMT_136(0)	0.0649843	0.548524	-0.000149098		da_s_Selenomonas_sp._HMT_136(0)	0.0204864	0.338482	-2.97573e-05		da_s_Selenomonas_sp._HMT_136(0)	1.32176	0.852643	-0.00238		da_s_Selenomonas_sp._HMT_136(0)	2.30228	1.0256	-0.00394096
			da_s_Selenomonas_sp._HMT_136(1)	0.0649843	0.548524	0.000149098		da_s_Selenomonas_sp._HMT_136(1)	0.0204864	0.338482	2.97573e-05		da_s_Selenomonas_sp._HMT_136(1)	1.32176	0.852643	0.00238		da_s_Selenomonas_sp._HMT_136(1)	2.30228	1.0256	0.00394096
			da_s_Selenomonas_sp._HMT_137(0)	0	0	0		da_s_Selenomonas_sp._HMT_137(0)	0.717964	0.222633	-0.00104287		da_s_Selenomonas_sp._HMT_137(0)	0.710212	1.01087	0.00127883		da_s_Selenomonas_sp._HMT_137(0)	0.10736	0.737909	0.000183774
			da_s_Selenomonas_sp._HMT_137(1)	0	0	0		da_s_Selenomonas_sp._HMT_137(1)	0.717964	0.222633	0.00104287		da_s_Selenomonas_sp._HMT_137(1)	0.710212	1.01087	-0.00127883		da_s_Selenomonas_sp._HMT_137(1)	0.10736	0.737909	-0.000183774
			da_s_Selenomonas_sp._HMT_146(0)	0	0	0		da_s_Selenomonas_sp._HMT_146(0)	0.391871	0.49508	-0.000569208		da_s_Selenomonas_sp._HMT_146(0)	0.214273	0.77741	0.000385827		da_s_Selenomonas_sp._HMT_146(0)	0.0995626	0.609175	0.000170427
			da_s_Selenomonas_sp._HMT_146(1)	0	0	0		da_s_Selenomonas_sp._HMT_146(1)	0.391871	0.49508	0.000569208		da_s_Selenomonas_sp._HMT_146(1)	0.214273	0.77741	-0.000385827		da_s_Selenomonas_sp._HMT_146(1)	0.0995626	0.609175	-0.000170427
			da_s_Selenomonas_sp._HMT_149(0)	0	0	0		da_s_Selenomonas_sp._HMT_149(0)	0	0	0		da_s_Selenomonas_sp._HMT_149(0)	0	0	0		da_s_Selenomonas_sp._HMT_149(0)	0.454744	1.09286	-0.000778414
			da_s_Selenomonas_sp._HMT_149(1)	0	0	0		da_s_Selenomonas_sp._HMT_149(1)	0	0	0		da_s_Selenomonas_sp._HMT_149(1)	0	0	0		da_s_Selenomonas_sp._HMT_149(1)	0.454744	1.09286	0.000778414
			da_s_Selenomonas_sp._HMT_478(0)	0	0	0		da_s_Selenomonas_sp._HMT_478(0)	0	0	0		da_s_Selenomonas_sp._HMT_478(0)	0.784429	0.869764	-0.00141247		da_s_Selenomonas_sp._HMT_478(0)	0.660935	1.56097	-0.00113136
			da_s_Selenomonas_sp._HMT_478(1)	0	0	0		da_s_Selenomonas_sp._HMT_478(1)	0	0	0		da_s_Selenomonas_sp._HMT_478(1)	0.784429	0.869764	0.00141247		da_s_Selenomonas_sp._HMT_478(1)	0.660935	1.56097	0.00113136
			da_s_Selenomonas_sp._HMT_481(0)	0	0	0		da_s_Selenomonas_sp._HMT_481(0)	0.338772	0.572046	-0.00049208		da_s_Selenomonas_sp._HMT_481(0)	0.141106	0.651411	-0.000254081		da_s_Selenomonas_sp._HMT_481(0)	0.474386	1.09741	0.000812037
			da_s_Selenomonas_sp._HMT_481(1)	0	0	0		da_s_Selenomonas_sp._HMT_481(1)	0.338772	0.572046	0.00049208		da_s_Selenomonas_sp._HMT_481(1)	0.141106	0.651411	0.000254081		da_s_Selenomonas_sp._HMT_481(1)	0.474386	1.09741	-0.000812037
			da_s_Selenomonas_sp._HMT_892(0)	0	0	0		da_s_Selenomonas_sp._HMT_892(0)	0.194905	0.474387	-0.000283107		da_s_Selenomonas_sp._HMT_892(0)	0.439985	1.10367	-0.000792252		da_s_Selenomonas_sp._HMT_892(0)	0.409903	0.746446	-0.000701656
			da_s_Selenomonas_sp._HMT_892(1)	0	0	0		da_s_Selenomonas_sp._HMT_892(1)	0.194905	0.474387	0.000283107		da_s_Selenomonas_sp._HMT_892(1)	0.439985	1.10367	0.000792252		da_s_Selenomonas_sp._HMT_892(1)	0.409903	0.746446	0.000701656
			da_s_Selenomonas_sp._HMT_919(0)	0	0	0		da_s_Selenomonas_sp._HMT_919(0)	0	0	0		da_s_Selenomonas_sp._HMT_919(0)	0.784429	1.30338	-0.00141247		da_s_Selenomonas_sp._HMT_919(0)	0.339815	0.739879	0.000581682
			da_s_Selenomonas_sp._HMT_919(1)	0	0	0		da_s_Selenomonas_sp._HMT_919(1)	0	0	0		da_s_Selenomonas_sp._HMT_919(1)	0.784429	1.30338	0.00141247		da_s_Selenomonas_sp._HMT_919(1)	0.339815	0.739879	-0.000581682
			da_s_Selenomonas_sp._HMT_920(0)	0.278921	0.680638	0.000639946		da_s_Selenomonas_sp._HMT_920(0)	0	0	0		da_s_Selenomonas_sp._HMT_920(0)	0	0	0		da_s_Selenomonas_sp._HMT_920(0)	0	0	0
			da_s_Selenomonas_sp._HMT_920(1)	0.278921	0.680638	-0.000639946		da_s_Selenomonas_sp._HMT_920(1)	0	0	0		da_s_Selenomonas_sp._HMT_920(1)	0	0	0		da_s_Selenomonas_sp._HMT_920(1)	0	0	0
			da_s_Selenomonas_sputigena(0)	0	0	0		da_s_Selenomonas_sputigena(0)	0.338772	0.388083	-0.00049208		da_s_Selenomonas_sputigena(0)	0.293873	0.900251	-0.000529158		da_s_Selenomonas_sputigena(0)	0.372719	1.09535	0.000638006
			da_s_Selenomonas_sputigena(1)	0	0	0		da_s_Selenomonas_sputigena(1)	0.338772	0.388083	0.00049208		da_s_Selenomonas_sputigena(1)	0.293873	0.900251	0.000529158		da_s_Selenomonas_sputigena(1)	0.372719	1.09535	-0.000638006
			da_s_Simonsiella_muelleri(0)	0	0	0		da_s_Simonsiella_muelleri(0)	0.717964	0.384058	-0.00104287		da_s_Simonsiella_muelleri(0)	0.169001	0.245895	0.000304309		da_s_Simonsiella_muelleri(0)	0.862606	1.32233	-0.00147658
			da_s_Simonsiella_muelleri(1)	0	0	0		da_s_Simonsiella_muelleri(1)	0.717964	0.384058	0.00104287		da_s_Simonsiella_muelleri(1)	0.169001	0.245895	-0.000304309		da_s_Simonsiella_muelleri(1)	0.862606	1.32233	0.00147658
			da_s_Solobacterium_moorei(0)	1.18717	1.02543	-0.00272381		da_s_Solobacterium_moorei(0)	0.737935	0.472166	-0.00107188		da_s_Solobacterium_moorei(0)	2.25461	0.77599	-0.00405973		da_s_Solobacterium_moorei(0)	2.25957	0.757482	-0.00386785
			da_s_Solobacterium_moorei(1)	1.18717	1.02543	0.00272381		da_s_Solobacterium_moorei(1)	0.737935	0.472166	0.00107188		da_s_Solobacterium_moorei(1)	2.25461	0.77599	0.00405973		da_s_Solobacterium_moorei(1)	2.25957	0.757482	0.00386785
			da_s_Sphingomonas_echinoides(0)	0	0	0		da_s_Sphingomonas_echinoides(0)	0	0	0		da_s_Sphingomonas_echinoides(0)	0	0	0		da_s_Sphingomonas_echinoides(0)	0.454744	1.09286	-0.000778414
			da_s_Sphingomonas_echinoides(1)	0	0	0		da_s_Sphingomonas_echinoides(1)	0	0	0		da_s_Sphingomonas_echinoides(1)	0	0	0		da_s_Sphingomonas_echinoides(1)	0.454744	1.09286	0.000778414
			da_s_Staphylococcus_aureus(0)	0.685218	0.627755	0.00157214		da_s_Staphylococcus_aureus(0)	0.165984	0.402793	0.000241098		da_s_Staphylococcus_aureus(0)	0.639296	1.00795	-0.00115114		da_s_Staphylococcus_aureus(0)	0.275261	0.922376	-0.000471182
			da_s_Staphylococcus_aureus(1)	0.685218	0.627755	-0.00157214		da_s_Staphylococcus_aureus(1)	0.165984	0.402793	-0.000241098		da_s_Staphylococcus_aureus(1)	0.639296	1.00795	0.00115114		da_s_Staphylococcus_aureus(1)	0.275261	0.922376	0.000471182
			da_s_Staphylococcus_auricularis(0)	0	0	0		da_s_Staphylococcus_auricularis(0)	0.194905	0.4753	-0.000283107		da_s_Staphylococcus_auricularis(0)	0.478562	1.15064	0.000861716		da_s_Staphylococcus_auricularis(0)	0	0	0
			da_s_Staphylococcus_auricularis(1)	0	0	0		da_s_Staphylococcus_auricularis(1)	0.194905	0.4753	0.000283107		da_s_Staphylococcus_auricularis(1)	0.478562	1.15064	-0.000861716		da_s_Staphylococcus_auricularis(1)	0	0	0
			da_s_Staphylococcus_capitis(0)	0	0	0		da_s_Staphylococcus_capitis(0)	0.194905	0.4753	-0.000283107		da_s_Staphylococcus_capitis(0)	0.478562	1.15064	0.000861716		da_s_Staphylococcus_capitis(0)	0	0	0
			da_s_Staphylococcus_capitis(1)	0	0	0		da_s_Staphylococcus_capitis(1)	0.194905	0.4753	0.000283107		da_s_Staphylococcus_capitis(1)	0.478562	1.15064	-0.000861716		da_s_Staphylococcus_capitis(1)	0	0	0
			da_s_Staphylococcus_cohnii(0)	0	0	0		da_s_Staphylococcus_cohnii(0)	0	0	0		da_s_Staphylococcus_cohnii(0)	0.451216	1.09204	-0.000812475		da_s_Staphylococcus_cohnii(0)	0.376788	0.911681	0.000644971
			da_s_Staphylococcus_cohnii(1)	0	0	0		da_s_Staphylococcus_cohnii(1)	0	0	0		da_s_Staphylococcus_cohnii(1)	0.451216	1.09204	0.000812475		da_s_Staphylococcus_cohnii(1)	0.376788	0.911681	-0.000644971
			da_s_Staphylococcus_epidermidis(0)	1.88485	0.729523	0.00432454		da_s_Staphylococcus_epidermidis(0)	0.346142	0.436436	0.000502784		da_s_Staphylococcus_epidermidis(0)	0.439985	1.15479	-0.000792252		da_s_Staphylococcus_epidermidis(0)	0.0964265	0.41122	-0.000165059
			da_s_Staphylococcus_epidermidis(1)	1.88485	0.729523	-0.00432454		da_s_Staphylococcus_epidermidis(1)	0.346142	0.436436	-0.000502784		da_s_Staphylococcus_epidermidis(1)	0.439985	1.15479	0.000792252		da_s_Staphylococcus_epidermidis(1)	0.0964265	0.41122	0.000165059
			da_s_Staphylococcus_haemolyticus(0)	0.395003	0.626256	0.00090628		da_s_Staphylococcus_haemolyticus(0)	0	0	0		da_s_Staphylococcus_haemolyticus(0)	0	0	0		da_s_Staphylococcus_haemolyticus(0)	0	0	0
			da_s_Staphylococcus_haemolyticus(1)	0.395003	0.626256	-0.00090628		da_s_Staphylococcus_haemolyticus(1)	0	0	0		da_s_Staphylococcus_haemolyticus(1)	0	0	0		da_s_Staphylococcus_haemolyticus(1)	0	0	0
			da_s_Staphylococcus_hominis(0)	0.484453	0.803332	0.00111151		da_s_Staphylococcus_hominis(0)	0	0	0		da_s_Staphylococcus_hominis(0)	0	0	0		da_s_Staphylococcus_hominis(0)	0	0	0
			da_s_Staphylococcus_hominis(1)	0.484453	0.803332	-0.00111151		da_s_Staphylococcus_hominis(1)	0	0	0		da_s_Staphylococcus_hominis(1)	0	0	0		da_s_Staphylococcus_hominis(1)	0	0	0
			da_s_Staphylococcus_lugdunensis(0)	2.91487	0.436772	0.00668778		da_s_Staphylococcus_lugdunensis(0)	0.372542	0.511439	0.000541131		da_s_Staphylococcus_lugdunensis(0)	0.240259	0.921045	0.000432618		da_s_Staphylococcus_lugdunensis(0)	0.275261	1.07646	-0.000471182
			da_s_Staphylococcus_lugdunensis(1)	2.91487	0.436772	-0.00668778		da_s_Staphylococcus_lugdunensis(1)	0.372542	0.511439	-0.000541131		da_s_Staphylococcus_lugdunensis(1)	0.240259	0.921045	-0.000432618		da_s_Staphylococcus_lugdunensis(1)	0.275261	1.07646	0.000471182
			da_s_Staphylococcus_pasteuri(0)	2.50319	0.375854	0.00574322		da_s_Staphylococcus_pasteuri(0)	0	0	0		da_s_Staphylococcus_pasteuri(0)	0.451216	1.08981	-0.000812475		da_s_Staphylococcus_pasteuri(0)	0.376788	0.91606	0.000644971
			da_s_Staphylococcus_pasteuri(1)	2.50319	0.375854	-0.00574322		da_s_Staphylococcus_pasteuri(1)	0	0	0		da_s_Staphylococcus_pasteuri(1)	0.451216	1.08981	0.000812475		da_s_Staphylococcus_pasteuri(1)	0.376788	0.91606	-0.000644971
			da_s_Staphylococcus_warneri(0)	0.846218	1.07931	0.00194153		da_s_Staphylococcus_warneri(0)	0.194905	0.474497	-0.000283107		da_s_Staphylococcus_warneri(0)	0.478562	1.15969	0.000861716		da_s_Staphylococcus_warneri(0)	0.790747	0.913727	-0.00135357
			da_s_Staphylococcus_warneri(1)	0.846218	1.07931	-0.00194153		da_s_Staphylococcus_warneri(1)	0.194905	0.474497	0.000283107		da_s_Staphylococcus_warneri(1)	0.478562	1.15969	-0.000861716		da_s_Staphylococcus_warneri(1)	0.790747	0.913727	0.00135357
			da_s_Stenotrophomonas_maltophilia(0)	0.278921	0.677395	0.000639946		da_s_Stenotrophomonas_maltophilia(0)	0.194905	0.475771	-0.000283107		da_s_Stenotrophomonas_maltophilia(0)	0.597566	0.707179	-0.001076		da_s_Stenotrophomonas_maltophilia(0)	0.474386	1.08489	0.000812037
			da_s_Stenotrophomonas_maltophilia(1)	0.278921	0.677395	-0.000639946		da_s_Stenotrophomonas_maltophilia(1)	0.194905	0.475771	0.000283107		da_s_Stenotrophomonas_maltophilia(1)	0.597566	0.707179	0.001076		da_s_Stenotrophomonas_maltophilia(1)	0.474386	1.08489	-0.000812037
			da_s_Stomatobaculum_longum(0)	0.833542	1.01515	-0.00191245		da_s_Stomatobaculum_longum(0)	0.168118	0.325484	0.000244198		da_s_Stomatobaculum_longum(0)	0.626928	0.843458	-0.00112887		da_s_Stomatobaculum_longum(0)	0.868809	1.08582	-0.00148719
			da_s_Stomatobaculum_longum(1)	0.833542	1.01515	0.00191245		da_s_Stomatobaculum_longum(1)	0.168118	0.325484	-0.000244198		da_s_Stomatobaculum_longum(1)	0.626928	0.843458	0.00112887		da_s_Stomatobaculum_longum(1)	0.868809	1.08582	0.00148719
			da_s_Stomatobaculum_sp._HMT_097(0)	0.643853	0.70788	-0.00147723		da_s_Stomatobaculum_sp._HMT_097(0)	0.818069	0.280004	-0.00118828		da_s_Stomatobaculum_sp._HMT_097(0)	1.84811	0.397054	-0.00332778		da_s_Stomatobaculum_sp._HMT_097(0)	2.84654	0.544043	-0.00487259
			da_s_Stomatobaculum_sp._HMT_097(1)	0.643853	0.70788	0.00147723		da_s_Stomatobaculum_sp._HMT_097(1)	0.818069	0.280004	0.00118828		da_s_Stomatobaculum_sp._HMT_097(1)	1.84811	0.397054	0.00332778		da_s_Stomatobaculum_sp._HMT_097(1)	2.84654	0.544043	0.00487259
			da_s_Streptococcus_agalactiae(0)	0.0649843	0.541125	-0.000149098		da_s_Streptococcus_agalactiae(0)	0.165984	0.404139	0.000241098		da_s_Streptococcus_agalactiae(0)	0	0	0		da_s_Streptococcus_agalactiae(0)	0	0	0
			da_s_Streptococcus_agalactiae(1)	0.0649843	0.541125	0.000149098		da_s_Streptococcus_agalactiae(1)	0.165984	0.404139	-0.000241098		da_s_Streptococcus_agalactiae(1)	0	0	0		da_s_Streptococcus_agalactiae(1)	0	0	0
			da_s_Streptococcus_anginosus(0)	0.278921	0.677395	0.000639946		da_s_Streptococcus_anginosus(0)	0	0	0		da_s_Streptococcus_anginosus(0)	0	0	0		da_s_Streptococcus_anginosus(0)	0	0	0
			da_s_Streptococcus_anginosus(1)	0.278921	0.677395	-0.000639946		da_s_Streptococcus_anginosus(1)	0	0	0		da_s_Streptococcus_anginosus(1)	0	0	0		da_s_Streptococcus_anginosus(1)	0	0	0
			da_s_Streptococcus_australis(0)	0.644217	0.6298	-0.00147807		da_s_Streptococcus_australis(0)	0.0115808	0.203767	1.68215e-05		da_s_Streptococcus_australis(0)	1.79895	0.444262	-0.00323925		da_s_Streptococcus_australis(0)	0.462042	0.684708	-0.000790906
			da_s_Streptococcus_australis(1)	0.644217	0.6298	0.00147807		da_s_Streptococcus_australis(1)	0.0115808	0.203767	-1.68215e-05		da_s_Streptococcus_australis(1)	1.79895	0.444262	0.00323925		da_s_Streptococcus_australis(1)	0.462042	0.684708	0.000790906
			da_s_Streptococcus_constellatus(0)	0.278921	0.674869	0.000639946		da_s_Streptococcus_constellatus(0)	0.194905	0.475809	-0.000283107		da_s_Streptococcus_constellatus(0)	0.478562	1.156	0.000861716		da_s_Streptococcus_constellatus(0)	0.454744	1.10034	-0.000778414
			da_s_Streptococcus_constellatus(1)	0.278921	0.674869	-0.000639946		da_s_Streptococcus_constellatus(1)	0.194905	0.475809	0.000283107		da_s_Streptococcus_constellatus(1)	0.478562	1.156	-0.000861716		da_s_Streptococcus_constellatus(1)	0.454744	1.10034	0.000778414
			da_s_Streptococcus_cristatus_clade_578(0)	0.278921	0.677395	0.000639946		da_s_Streptococcus_cristatus_clade_578(0)	0	0	0		da_s_Streptococcus_cristatus_clade_578(0)	0	0	0		da_s_Streptococcus_cristatus_clade_578(0)	0	0	0
			da_s_Streptococcus_cristatus_clade_578(1)	0.278921	0.677395	-0.000639946		da_s_Streptococcus_cristatus_clade_578(1)	0	0	0		da_s_Streptococcus_cristatus_clade_578(1)	0	0	0		da_s_Streptococcus_cristatus_clade_578(1)	0	0	0
			da_s_Streptococcus_cristatus_clade_886(0)	0.420943	0.987543	0.000965796		da_s_Streptococcus_cristatus_clade_886(0)	0.165984	0.404139	0.000241098		da_s_Streptococcus_cristatus_clade_886(0)	0	0	0		da_s_Streptococcus_cristatus_clade_886(0)	0.64437	1.01245	-0.00110301
			da_s_Streptococcus_cristatus_clade_886(1)	0.420943	0.987543	-0.000965796		da_s_Streptococcus_cristatus_clade_886(1)	0.165984	0.404139	-0.000241098		da_s_Streptococcus_cristatus_clade_886(1)	0	0	0		da_s_Streptococcus_cristatus_clade_886(1)	0.64437	1.01245	0.00110301
			da_s_Streptococcus_downei(0)	0	0	0		da_s_Streptococcus_downei(0)	0	0	0		da_s_Streptococcus_downei(0)	0.451216	1.0933	-0.000812475		da_s_Streptococcus_downei(0)	0.376788	0.915029	0.000644971
			da_s_Streptococcus_downei(1)	0	0	0		da_s_Streptococcus_downei(1)	0	0	0		da_s_Streptococcus_downei(1)	0.451216	1.0933	0.000812475		da_s_Streptococcus_downei(1)	0.376788	0.915029	-0.000644971
			da_s_Streptococcus_gordonii(0)	0.395003	0.635478	0.00090628		da_s_Streptococcus_gordonii(0)	0.658034	0.418536	-0.00095582		da_s_Streptococcus_gordonii(0)	0.170518	0.646449	0.000307042		da_s_Streptococcus_gordonii(0)	0.534674	1.18703	0.000915234
			da_s_Streptococcus_gordonii(1)	0.395003	0.635478	-0.00090628		da_s_Streptococcus_gordonii(1)	0.658034	0.418536	0.00095582		da_s_Streptococcus_gordonii(1)	0.170518	0.646449	-0.000307042		da_s_Streptococcus_gordonii(1)	0.534674	1.18703	-0.000915234
			da_s_Streptococcus_intermedius(0)	0.278921	0.67988	0.000639946		da_s_Streptococcus_intermedius(0)	0.800906	0.713741	-0.00116335		da_s_Streptococcus_intermedius(0)	0.16927	0.979568	0.000304793		da_s_Streptococcus_intermedius(0)	0.843433	1.25424	-0.00144376
			da_s_Streptococcus_intermedius(1)	0.278921	0.67988	-0.000639946		da_s_Streptococcus_intermedius(1)	0.800906	0.713741	0.00116335		da_s_Streptococcus_intermedius(1)	0.16927	0.979568	-0.000304793		da_s_Streptococcus_intermedius(1)	0.843433	1.25424	0.00144376
			da_s_Streptococcus_lactarius(0)	1.9726	0.719484	-0.00452586		da_s_Streptococcus_lactarius(0)	1.27477	0.260718	0.00185165		da_s_Streptococcus_lactarius(0)	0.178654	0.407096	-0.00032169		da_s_Streptococcus_lactarius(0)	1.06222	1.03278	-0.00181826
			da_s_Streptococcus_lactarius(1)	1.9726	0.719484	0.00452586		da_s_Streptococcus_lactarius(1)	1.27477	0.260718	-0.00185165		da_s_Streptococcus_lactarius(1)	0.178654	0.407096	0.00032169		da_s_Streptococcus_lactarius(1)	1.06222	1.03278	0.00181826
			da_s_Streptococcus_mitis	0	0	0		da_s_Streptococcus_mitis	0	0	0		da_s_Streptococcus_mitis	0	0	0		da_s_Streptococcus_mitis	0	0	0
			da_s_Streptococcus_mutans(0)	0.335036	0.84642	0.000768694		da_s_Streptococcus_mutans(0)	0.276366	0.533798	-0.000401433		da_s_Streptococcus_mutans(0)	0.416937	0.609066	0.000750751		da_s_Streptococcus_mutans(0)	0.173211	0.632105	0.000296496
			da_s_Streptococcus_mutans(1)	0.335036	0.84642	-0.000768694		da_s_Streptococcus_mutans(1)	0.276366	0.533798	0.000401433		da_s_Streptococcus_mutans(1)	0.416937	0.609066	-0.000750751		da_s_Streptococcus_mutans(1)	0.173211	0.632105	-0.000296496
			da_s_Streptococcus_oralis_subsp._tigurinus_clade_070(0)	0.278921	0.674869	0.000639946		da_s_Streptococcus_oralis_subsp._tigurinus_clade_070(0)	0	0	0		da_s_Streptococcus_oralis_subsp._tigurinus_clade_070(0)	0	0	0		da_s_Streptococcus_oralis_subsp._tigurinus_clade_070(0)	0	0	0
			da_s_Streptococcus_oralis_subsp._tigurinus_clade_070(1)	0.278921	0.674869	-0.000639946		da_s_Streptococcus_oralis_subsp._tigurinus_clade_070(1)	0	0	0		da_s_Streptococcus_oralis_subsp._tigurinus_clade_070(1)	0	0	0		da_s_Streptococcus_oralis_subsp._tigurinus_clade_070(1)	0	0	0
			da_s_Streptococcus_parasanguinis_clade_411(0)	2.4296	0.836424	0.00557438		da_s_Streptococcus_parasanguinis_clade_411(0)	0.2403	0.287484	0.000349045		da_s_Streptococcus_parasanguinis_clade_411(0)	2.25089	0.295654	-0.00405304		da_s_Streptococcus_parasanguinis_clade_411(0)	0.636063	0.606167	-0.00108879
			da_s_Streptococcus_parasanguinis_clade_411(1)	2.4296	0.836424	-0.00557438		da_s_Streptococcus_parasanguinis_clade_411(1)	0.2403	0.287484	-0.000349045		da_s_Streptococcus_parasanguinis_clade_411(1)	2.25089	0.295654	0.00405304		da_s_Streptococcus_parasanguinis_clade_411(1)	0.636063	0.606167	0.00108879
			da_s_Streptococcus_peroris(0)	3.5002	0.534761	-0.00803073		da_s_Streptococcus_peroris(0)	1.87686	0.223469	0.00272621		da_s_Streptococcus_peroris(0)	0.8382	1.21155	-0.00150929		da_s_Streptococcus_peroris(0)	1.19642	0.504788	-0.00204798
			da_s_Streptococcus_peroris(1)	3.5002	0.534761	0.00803073		da_s_Streptococcus_peroris(1)	1.87686	0.223469	-0.00272621		da_s_Streptococcus_peroris(1)	0.8382	1.21155	0.00150929		da_s_Streptococcus_peroris(1)	1.19642	0.504788	0.00204798
			da_s_Streptococcus_pneumoniae(0)	0.113188	0.486247	-0.000259696		da_s_Streptococcus_pneumoniae(0)	0.288503	0.489277	0.000419062		da_s_Streptococcus_pneumoniae(0)	0.451216	1.08994	-0.000812475		da_s_Streptococcus_pneumoniae(0)	0.782125	0.593745	-0.00133881
			da_s_Streptococcus_pneumoniae(1)	0.113188	0.486247	0.000259696		da_s_Streptococcus_pneumoniae(1)	0.288503	0.489277	-0.000419062		da_s_Streptococcus_pneumoniae(1)	0.451216	1.08994	0.000812475		da_s_Streptococcus_pneumoniae(1)	0.782125	0.593745	0.00133881
			da_s_Streptococcus_pyogenes(0)	0	0	0		da_s_Streptococcus_pyogenes(0)	0	0	0		da_s_Streptococcus_pyogenes(0)	0	0	0		da_s_Streptococcus_pyogenes(0)	0.914886	0.783512	-0.00156607
			da_s_Streptococcus_pyogenes(1)	0	0	0		da_s_Streptococcus_pyogenes(1)	0	0	0		da_s_Streptococcus_pyogenes(1)	0	0	0		da_s_Streptococcus_pyogenes(1)	0.914886	0.783512	0.00156607
			da_s_Streptococcus_salivarius(0)	0.79528	0.673104	0.00182466		da_s_Streptococcus_salivarius(0)	0.538258	0.393318	-0.000781841		da_s_Streptococcus_salivarius(0)	0.670679	0.629085	-0.00120765		da_s_Streptococcus_salivarius(0)	0.589272	0.586575	-0.00100869
			da_s_Streptococcus_salivarius(1)	0.79528	0.673104	-0.00182466		da_s_Streptococcus_salivarius(1)	0.538258	0.393318	0.000781841		da_s_Streptococcus_salivarius(1)	0.670679	0.629085	0.00120765		da_s_Streptococcus_salivarius(1)	0.589272	0.586575	0.00100869
			da_s_Streptococcus_sanguinis(0)	0.335036	0.473931	0.000768694		da_s_Streptococcus_sanguinis(0)	2.89381	0.156495	-0.00420337		da_s_Streptococcus_sanguinis(0)	0.52306	1.15622	0.000941841		da_s_Streptococcus_sanguinis(0)	0.0915561	0.755771	0.000156722
			da_s_Streptococcus_sanguinis(1)	0.335036	0.473931	-0.000768694		da_s_Streptococcus_sanguinis(1)	2.89381	0.156495	0.00420337		da_s_Streptococcus_sanguinis(1)	0.52306	1.15622	-0.000941841		da_s_Streptococcus_sanguinis(1)	0.0915561	0.755771	-0.000156722
			da_s_Streptococcus_sobrinus(0)	0.395003	0.636287	0.00090628		da_s_Streptococcus_sobrinus(0)	0.391871	0.343104	-0.000569208		da_s_Streptococcus_sobrinus(0)	0.416937	1.32965	0.000750751		da_s_Streptococcus_sobrinus(0)	0.533907	1.29659	0.000913921
			da_s_Streptococcus_sobrinus(1)	0.395003	0.636287	-0.00090628		da_s_Streptococcus_sobrinus(1)	0.391871	0.343104	0.000569208		da_s_Streptococcus_sobrinus(1)	0.416937	1.32965	-0.000750751		da_s_Streptococcus_sobrinus(1)	0.533907	1.29659	-0.000913921
			da_s_Streptococcus_sp._HMT_056(0)	0.658604	0.781227	-0.00151108		da_s_Streptococcus_sp._HMT_056(0)	0.468091	0.416262	0.00067992		da_s_Streptococcus_sp._HMT_056(0)	0.027499	0.0402346	4.95157e-05		da_s_Streptococcus_sp._HMT_056(0)	1.2071	1.03034	-0.00206626
			da_s_Streptococcus_sp._HMT_056(1)	0.658604	0.781227	0.00151108		da_s_Streptococcus_sp._HMT_056(1)	0.468091	0.416262	-0.00067992		da_s_Streptococcus_sp._HMT_056(1)	0.027499	0.0402346	-4.95157e-05		da_s_Streptococcus_sp._HMT_056(1)	1.2071	1.03034	0.00206626
			da_s_Streptococcus_sp._HMT_057(0)	1.9388	0.691066	-0.00444833		da_s_Streptococcus_sp._HMT_057(0)	0.925338	0.171377	0.00134409		da_s_Streptococcus_sp._HMT_057(0)	0.905057	1.12726	-0.00162968		da_s_Streptococcus_sp._HMT_057(0)	1.19644	0.452808	-0.00204801
			da_s_Streptococcus_sp._HMT_057(1)	1.9388	0.691066	0.00444833		da_s_Streptococcus_sp._HMT_057(1)	0.925338	0.171377	-0.00134409		da_s_Streptococcus_sp._HMT_057(1)	0.905057	1.12726	0.00162968		da_s_Streptococcus_sp._HMT_057(1)	1.19644	0.452808	0.00204801
			da_s_Streptococcus_sp._HMT_066(0)	1.79265	0.787385	0.00411298		da_s_Streptococcus_sp._HMT_066(0)	0.910017	0.208139	-0.00132184		da_s_Streptococcus_sp._HMT_066(0)	0.961777	0.680251	-0.00173181		da_s_Streptococcus_sp._HMT_066(0)	1.34493	1.02815	-0.00230221
			da_s_Streptococcus_sp._HMT_066(1)	1.79265	0.787385	-0.00411298		da_s_Streptococcus_sp._HMT_066(1)	0.910017	0.208139	0.00132184		da_s_Streptococcus_sp._HMT_066(1)	0.961777	0.680251	0.00173181		da_s_Streptococcus_sp._HMT_066(1)	1.34493	1.02815	0.00230221
			da_s_Streptococcus_sp._HMT_074(0)	2.81048	0.592902	-0.00644827		da_s_Streptococcus_sp._HMT_074(0)	0.669486	0.437522	0.000972455		da_s_Streptococcus_sp._HMT_074(0)	1.85565	0.422967	-0.00334135		da_s_Streptococcus_sp._HMT_074(0)	0.462042	0.684708	-0.000790906
			da_s_Streptococcus_sp._HMT_074(1)	2.81048	0.592902	0.00644827		da_s_Streptococcus_sp._HMT_074(1)	0.669486	0.437522	-0.000972455		da_s_Streptococcus_sp._HMT_074(1)	1.85565	0.422967	0.00334135		da_s_Streptococcus_sp._HMT_074(1)	0.462042	0.684708	0.000790906
			da_s_Streptococcus_thermophilus(0)	0	0	0		da_s_Streptococcus_thermophilus(0)	0.338772	0.397826	-0.00049208		da_s_Streptococcus_thermophilus(0)	0.0338057	0.569865	6.08717e-05		da_s_Streptococcus_thermophilus(0)	0.0995626	0.536963	0.000170427
			da_s_Streptococcus_thermophilus(1)	0	0	0		da_s_Streptococcus_thermophilus(1)	0.338772	0.397826	0.00049208		da_s_Streptococcus_thermophilus(1)	0.0338057	0.569865	-6.08717e-05		da_s_Streptococcus_thermophilus(1)	0.0995626	0.536963	-0.000170427
			da_s_Tannerella_sp._HMT_286(0)	0.560181	0.70112	0.00128526		da_s_Tannerella_sp._HMT_286(0)	1.45865	0.410557	-0.00211874		da_s_Tannerella_sp._HMT_286(0)	1.5965	1.38423	-0.00287471		da_s_Tannerella_sp._HMT_286(0)	1.03232	1.48453	-0.00176709
			da_s_Tannerella_sp._HMT_286(1)	0.560181	0.70112	-0.00128526		da_s_Tannerella_sp._HMT_286(1)	1.45865	0.410557	0.00211874		da_s_Tannerella_sp._HMT_286(1)	1.5965	1.38423	0.00287471		da_s_Tannerella_sp._HMT_286(1)	1.03232	1.48453	0.00176709
			da_s_Tannerella_sp._HMT_808(0)	0	0	0		da_s_Tannerella_sp._HMT_808(0)	0	0	0		da_s_Tannerella_sp._HMT_808(0)	0.451216	1.0933	-0.000812475		da_s_Tannerella_sp._HMT_808(0)	0.0552317	0.749935	-9.45435e-05
			da_s_Tannerella_sp._HMT_808(1)	0	0	0		da_s_Tannerella_sp._HMT_808(1)	0	0	0		da_s_Tannerella_sp._HMT_808(1)	0.451216	1.0933	0.000812475		da_s_Tannerella_sp._HMT_808(1)	0.0552317	0.749935	9.45435e-05
			da_s_Tannerella_sp._HMT_916(0)	0	0	0		da_s_Tannerella_sp._HMT_916(0)	0	0	0		da_s_Tannerella_sp._HMT_916(0)	0	0	0		da_s_Tannerella_sp._HMT_916(0)	0.454744	1.10087	-0.000778414
			da_s_Tannerella_sp._HMT_916(1)	0	0	0		da_s_Tannerella_sp._HMT_916(1)	0	0	0		da_s_Tannerella_sp._HMT_916(1)	0	0	0		da_s_Tannerella_sp._HMT_916(1)	0.454744	1.10087	0.000778414
			da_s_Treponema_denticola(0)	0	0	0		da_s_Treponema_denticola(0)	0	0	0		da_s_Treponema_denticola(0)	0	0	0		da_s_Treponema_denticola(0)	0.64437	0.997831	-0.00110301
			da_s_Treponema_denticola(1)	0	0	0		da_s_Treponema_denticola(1)	0	0	0		da_s_Treponema_denticola(1)	0	0	0		da_s_Treponema_denticola(1)	0.64437	0.997831	0.00110301
			da_s_Treponema_lecithinolyticum(0)	0	0	0		da_s_Treponema_lecithinolyticum(0)	0	0	0		da_s_Treponema_lecithinolyticum(0)	0	0	0		da_s_Treponema_lecithinolyticum(0)	0.914886	0.752138	-0.00156607
			da_s_Treponema_lecithinolyticum(1)	0	0	0		da_s_Treponema_lecithinolyticum(1)	0	0	0		da_s_Treponema_lecithinolyticum(1)	0	0	0		da_s_Treponema_lecithinolyticum(1)	0.914886	0.752138	0.00156607
			da_s_Treponema_maltophilum(0)	0	0	0		da_s_Treponema_maltophilum(0)	0	0	0		da_s_Treponema_maltophilum(0)	0	0	0		da_s_Treponema_maltophilum(0)	0.64437	1.04639	-0.00110301
			da_s_Treponema_maltophilum(1)	0	0	0		da_s_Treponema_maltophilum(1)	0	0	0		da_s_Treponema_maltophilum(1)	0	0	0		da_s_Treponema_maltophilum(1)	0.64437	1.04639	0.00110301
			da_s_Treponema_socranskii(0)	0	0	0		da_s_Treponema_socranskii(0)	0	0	0		da_s_Treponema_socranskii(0)	0.784429	0.905559	-0.00141247		da_s_Treponema_socranskii(0)	0.409903	0.650566	-0.000701656
			da_s_Treponema_socranskii(1)	0	0	0		da_s_Treponema_socranskii(1)	0	0	0		da_s_Treponema_socranskii(1)	0.784429	0.905559	0.00141247		da_s_Treponema_socranskii(1)	0.409903	0.650566	0.000701656
			da_s_Treponema_sp._HMT_230(0)	0	0	0		da_s_Treponema_sp._HMT_230(0)	0	0	0		da_s_Treponema_sp._HMT_230(0)	0	0	0		da_s_Treponema_sp._HMT_230(0)	0.454744	1.0978	-0.000778414
			da_s_Treponema_sp._HMT_230(1)	0	0	0		da_s_Treponema_sp._HMT_230(1)	0	0	0		da_s_Treponema_sp._HMT_230(1)	0	0	0		da_s_Treponema_sp._HMT_230(1)	0.454744	1.0978	0.000778414
			da_s_Treponema_sp._HMT_231(0)	0	0	0		da_s_Treponema_sp._HMT_231(0)	0	0	0		da_s_Treponema_sp._HMT_231(0)	0.784429	0.869155	-0.00141247		da_s_Treponema_sp._HMT_231(0)	1.31175	0.729235	-0.0022454
			da_s_Treponema_sp._HMT_231(1)	0	0	0		da_s_Treponema_sp._HMT_231(1)	0	0	0		da_s_Treponema_sp._HMT_231(1)	0.784429	0.869155	0.00141247		da_s_Treponema_sp._HMT_231(1)	1.31175	0.729235	0.0022454
			da_s_Treponema_sp._HMT_236(0)	0	0	0		da_s_Treponema_sp._HMT_236(0)	0	0	0		da_s_Treponema_sp._HMT_236(0)	0	0	0		da_s_Treponema_sp._HMT_236(0)	0.454744	1.0978	-0.000778414
			da_s_Treponema_sp._HMT_236(1)	0	0	0		da_s_Treponema_sp._HMT_236(1)	0	0	0		da_s_Treponema_sp._HMT_236(1)	0	0	0		da_s_Treponema_sp._HMT_236(1)	0.454744	1.0978	0.000778414
			da_s_Treponema_sp._HMT_237(0)	0.278921	0.678913	0.000639946		da_s_Treponema_sp._HMT_237(0)	0	0	0		da_s_Treponema_sp._HMT_237(0)	0.451216	1.08859	-0.000812475		da_s_Treponema_sp._HMT_237(0)	1.00613	1.4136	-0.00172225
			da_s_Treponema_sp._HMT_237(1)	0.278921	0.678913	-0.000639946		da_s_Treponema_sp._HMT_237(1)	0	0	0		da_s_Treponema_sp._HMT_237(1)	0.451216	1.08859	0.000812475		da_s_Treponema_sp._HMT_237(1)	1.00613	1.4136	0.00172225
			da_s_Treponema_sp._HMT_253(0)	0	0	0		da_s_Treponema_sp._HMT_253(0)	0	0	0		da_s_Treponema_sp._HMT_253(0)	0	0	0		da_s_Treponema_sp._HMT_253(0)	0.454744	1.09802	-0.000778414
			da_s_Treponema_sp._HMT_253(1)	0	0	0		da_s_Treponema_sp._HMT_253(1)	0	0	0		da_s_Treponema_sp._HMT_253(1)	0	0	0		da_s_Treponema_sp._HMT_253(1)	0.454744	1.09802	0.000778414
			da_s_Treponema_sp._HMT_257(0)	0	0	0		da_s_Treponema_sp._HMT_257(0)	0	0	0		da_s_Treponema_sp._HMT_257(0)	0.639296	1.00821	-0.00115114		da_s_Treponema_sp._HMT_257(0)	0.533907	0.831366	0.000913921
			da_s_Treponema_sp._HMT_257(1)	0	0	0		da_s_Treponema_sp._HMT_257(1)	0	0	0		da_s_Treponema_sp._HMT_257(1)	0.639296	1.00821	0.00115114		da_s_Treponema_sp._HMT_257(1)	0.533907	0.831366	-0.000913921
			da_s_Treponema_vincentii(0)	0	0	0		da_s_Treponema_vincentii(0)	0.391871	0.502384	-0.000569208		da_s_Treponema_vincentii(0)	1.23019	0.844588	-0.00221512		da_s_Treponema_vincentii(0)	1.6622	0.653864	-0.0028453
			da_s_Treponema_vincentii(1)	0	0	0		da_s_Treponema_vincentii(1)	0.391871	0.502384	0.000569208		da_s_Treponema_vincentii(1)	1.23019	0.844588	0.00221512		da_s_Treponema_vincentii(1)	1.6622	0.653864	0.0028453
			da_s_Variovorax_paradoxus(0)	0	0	0		da_s_Variovorax_paradoxus(0)	0	0	0		da_s_Variovorax_paradoxus(0)	0	0	0		da_s_Variovorax_paradoxus(0)	0.454744	1.10087	-0.000778414
			da_s_Variovorax_paradoxus(1)	0	0	0		da_s_Variovorax_paradoxus(1)	0	0	0		da_s_Variovorax_paradoxus(1)	0	0	0		da_s_Variovorax_paradoxus(1)	0.454744	1.10087	0.000778414
			da_s_Veillonella_atypica(0)	4.17043	0.569143	-0.00956849		da_s_Veillonella_atypica(0)	0.956389	0.340909	0.00138919		da_s_Veillonella_atypica(0)	1.20478	0.327554	-0.00216936		da_s_Veillonella_atypica(0)	1.55532	0.636287	-0.00266234
			da_s_Veillonella_atypica(1)	4.17043	0.569143	0.00956849		da_s_Veillonella_atypica(1)	0.956389	0.340909	-0.00138919		da_s_Veillonella_atypica(1)	1.20478	0.327554	0.00216936		da_s_Veillonella_atypica(1)	1.55532	0.636287	0.00266234
			da_s_Veillonella_denticariosi(0)	0.278921	0.674869	0.000639946		da_s_Veillonella_denticariosi(0)	0.438901	0.848903	-0.000637521		da_s_Veillonella_denticariosi(0)	0.0439748	1.14278	7.91827e-05		da_s_Veillonella_denticariosi(0)	0.186319	0.732432	0.000318935
			da_s_Veillonella_denticariosi(1)	0.278921	0.674869	-0.000639946		da_s_Veillonella_denticariosi(1)	0.438901	0.848903	0.000637521		da_s_Veillonella_denticariosi(1)	0.0439748	1.14278	-7.91827e-05		da_s_Veillonella_denticariosi(1)	0.186319	0.732432	-0.000318935
			da_s_Veillonella_dispar(0)	4.30049	0.603779	-0.0098669		da_s_Veillonella_dispar(0)	0.0980924	0.177665	0.000142483		da_s_Veillonella_dispar(0)	0.612733	0.793801	-0.00110331		da_s_Veillonella_dispar(0)	0.520607	0.815783	-0.000891155
			da_s_Veillonella_dispar(1)	4.30049	0.603779	0.0098669		da_s_Veillonella_dispar(1)	0.0980924	0.177665	-0.000142483		da_s_Veillonella_dispar(1)	0.612733	0.793801	0.00110331		da_s_Veillonella_dispar(1)	0.520607	0.815783	0.000891155
			da_s_Veillonella_parvula(0)	1.11163	1.46788	-0.00255048		da_s_Veillonella_parvula(0)	1.87069	0.339793	-0.00271725		da_s_Veillonella_parvula(0)	2.05308	0.512091	-0.00369684		da_s_Veillonella_parvula(0)	0.843541	0.64247	-0.00144394
			da_s_Veillonella_parvula(1)	1.11163	1.46788	0.00255048		da_s_Veillonella_parvula(1)	1.87069	0.339793	0.00271725		da_s_Veillonella_parvula(1)	2.05308	0.512091	0.00369684		da_s_Veillonella_parvula(1)	0.843541	0.64247	0.00144394
			da_s_Veillonella_rogosae(0)	1.23592	0.945892	-0.00283564		da_s_Veillonella_rogosae(0)	1.96963	0.282259	-0.00286097		da_s_Veillonella_rogosae(0)	0.99061	1.05824	-0.00178373		da_s_Veillonella_rogosae(0)	1.27939	0.670554	-0.00219002
			da_s_Veillonella_rogosae(1)	1.23592	0.945892	0.00283564		da_s_Veillonella_rogosae(1)	1.96963	0.282259	0.00286097		da_s_Veillonella_rogosae(1)	0.99061	1.05824	0.00178373		da_s_Veillonella_rogosae(1)	1.27939	0.670554	0.00219002
			da_s_Veillonella_sp._HMT_780(0)	3.70974	0.410261	-0.00851151		da_s_Veillonella_sp._HMT_780(0)	0.648928	0.336433	-0.000942593		da_s_Veillonella_sp._HMT_780(0)	0.744872	1.06737	0.00134124		da_s_Veillonella_sp._HMT_780(0)	1.31137	0.99123	0.00224476
			da_s_Veillonella_sp._HMT_780(1)	3.70974	0.410261	0.00851151		da_s_Veillonella_sp._HMT_780(1)	0.648928	0.336433	0.000942593		da_s_Veillonella_sp._HMT_780(1)	0.744872	1.06737	-0.00134124		da_s_Veillonella_sp._HMT_780(1)	1.31137	0.99123	-0.00224476
			da_s_Veillonella_sp._HMT_917(0)	1.35941	0.673225	-0.00311898		da_s_Veillonella_sp._HMT_917(0)	0.611428	0.340411	0.000888122		da_s_Veillonella_sp._HMT_917(0)	0.639296	1.53698	-0.00115114		da_s_Veillonella_sp._HMT_917(0)	0.533907	1.28921	0.000913921
			da_s_Veillonella_sp._HMT_917(1)	1.35941	0.673225	0.00311898		da_s_Veillonella_sp._HMT_917(1)	0.611428	0.340411	-0.000888122		da_s_Veillonella_sp._HMT_917(1)	0.639296	1.53698	0.00115114		da_s_Veillonella_sp._HMT_917(1)	0.533907	1.28921	-0.000913921
			f_Absconditabacteria_(SR1)_[F-1]	0.32493	0.528395	0.000745508		f_Absconditabacteria_(SR1)_[F-1]	1.28799	0.462669	0.00187085		f_Absconditabacteria_(SR1)_[F-1]	0.00268823	0.40015	4.84053e-06		f_Absconditabacteria_(SR1)_[F-1]	0.0300775	0.535851	5.14856e-05
			f_Actinomycetaceae	1.37386	0.918224	0.00315214		f_Actinomycetaceae	2.11914	0.348471	0.00307814		f_Actinomycetaceae	1.03684	1.09844	0.00186696		f_Actinomycetaceae	3.53273	0.595435	0.00604719
			f_Aerococcaceae	0.176897	0.326793	-0.000405867		f_Aerococcaceae	2.08122	0.283253	0.00302305		f_Aerococcaceae	3.13038	0.452291	-0.00563667		f_Aerococcaceae	1.18088	0.721951	-0.00202139
			f_Anaerococcus	0.278921	0.674869	-0.000639946		f_Anaerococcus	0	0	0		f_Anaerococcus	0	0	0		f_Anaerococcus	0.454744	1.10034	0.000778414
			f_Atopobiaceae	0	0	0		f_Atopobiaceae	0	0	0		f_Atopobiaceae	0	0	0		f_Atopobiaceae	0.609368	1.05139	0.00104309
			f_Bacillaceae	0	0	0		f_Bacillaceae	0	0	0		f_Bacillaceae	0.451216	1.08859	0.000812475		f_Bacillaceae	0.376788	0.910708	-0.000644971
			f_Bacteroidales_[F-2]	0.278921	0.678913	-0.000639946		f_Bacteroidales_[F-2]	0.355644	0.508299	0.000516587		f_Bacteroidales_[F-2]	1.03119	1.18371	0.00185679		f_Bacteroidales_[F-2]	0.415543	0.637572	0.00071131
			f_Bacteroidetes	2.36486	0.862419	0.00542586		f_Bacteroidetes	2.35732	0.386317	0.00342409		f_Bacteroidetes	1.51931	0.6569	0.00273573		f_Bacteroidetes	1.60066	1.17006	-0.00273996
			f_Bacteroidetes_[F-1]	0	0	0		f_Bacteroidetes_[F-1]	0	0	0		f_Bacteroidetes_[F-1]	0.451216	1.0933	0.000812475		f_Bacteroidetes_[F-1]	0.697221	1.30736	0.00119348
			f_Bifidobacteriaceae	0.599812	1.05922	0.00137619		f_Bifidobacteriaceae	0.352802	0.478822	-0.000512459		f_Bifidobacteriaceae	0	0	0		f_Bifidobacteriaceae	0.967331	0.920866	0.00165584
			f_Brucellaceae	0.278921	0.677395	-0.000639946		f_Brucellaceae	0	0	0		f_Brucellaceae	0.563244	1.02129	0.0010142		f_Brucellaceae	0.235022	0.425443	-0.000402302
			f_Burkholderiaceae	0.310862	0.649358	-0.000713232		f_Burkholderiaceae	2.24355	0.227741	0.00325884		f_Burkholderiaceae	1.72465	0.631756	-0.00310546		f_Burkholderiaceae	1.54298	0.995359	-0.00264122
			f_Campylobacteraceae	0.108031	0.232278	-0.000247863		f_Campylobacteraceae	1.51876	0.302722	0.00220606		f_Campylobacteraceae	1.03812	0.876268	0.00186928		f_Campylobacteraceae	2.04781	0.640063	0.00350537
			f_Cardiobacteriaceae	0.379225	0.62431	-0.000870081		f_Cardiobacteriaceae	1.73018	0.414024	0.00251315		f_Cardiobacteriaceae	2.55967	1.21762	-0.00460903		f_Cardiobacteriaceae	0.94522	1.20609	-0.00161799
			f_Carnobacteriaceae	1.43221	0.770542	0.00328602		f_Carnobacteriaceae	2.25391	0.28716	0.00327388		f_Carnobacteriaceae	1.3578	0.864526	-0.0024449		f_Carnobacteriaceae	0.216013	0.966477	0.000369763
			f_Comamonadaceae	0	0	0		f_Comamonadaceae	0	0	0		f_Comamonadaceae	0.451216	1.08859	0.000812475		f_Comamonadaceae	0.130875	0.256036	-0.000224027
			f_Coriobacteriaceae	1.64418	0.970326	0.00377234		f_Coriobacteriaceae	0.463875	0.515369	-0.000673796		f_Coriobacteriaceae	1.59445	0.832816	0.00287102		f_Coriobacteriaceae	2.20978	0.780938	0.00378261
			f_Corynebacteriaceae	0.438561	0.591625	-0.00100622		f_Corynebacteriaceae	1.98819	0.214474	0.00288793		f_Corynebacteriaceae	0.721248	0.544277	-0.0012987		f_Corynebacteriaceae	1.02576	0.604879	-0.00175585
			f_Corynebacteriales_[F-1]	0.278921	0.676925	-0.000639946		f_Corynebacteriales_[F-1]	0	0	0		f_Corynebacteriales_[F-1]	0	0	0		f_Corynebacteriales_[F-1]	0.454744	1.10452	0.000778414
			f_Dietziaceae	0.278921	0.674869	-0.000639946		f_Dietziaceae	0	0	0		f_Dietziaceae	0	0	0		f_Dietziaceae	0	0	0
			f_Enterobacteriaceae	0.289999	0.563859	0.000665363		f_Enterobacteriaceae	0.165984	0.405238	-0.000241098		f_Enterobacteriaceae	0.451216	1.08859	0.000812475		f_Enterobacteriaceae	0.446383	1.21985	0.000764102
			f_Erysipelotrichaceae	0.915874	1.03248	0.00210135		f_Erysipelotrichaceae	0.7378	0.438025	0.00107168		f_Erysipelotrichaceae	1.43818	0.891629	0.00258964		f_Erysipelotrichaceae	2.489	1.18008	0.00426057
			f_Flavobacteriaceae	0.250105	0.571527	0.000573833		f_Flavobacteriaceae	2.53373	0.184922	0.00368035		f_Flavobacteriaceae	3.57937	0.901191	-0.00644514		f_Flavobacteriaceae	0.798137	1.01606	-0.00136622
			f_Fusobacteriaceae	1.09239	0.635602	0.00250634		f_Fusobacteriaceae	2.33289	0.207191	0.00338862		f_Fusobacteriaceae	1.2497	1.04573	0.00225025		f_Fusobacteriaceae	1.18037	1.00311	0.00202052
			f_Gemellaceae	2.94915	0.659218	-0.00676644		f_Gemellaceae	1.20049	0.391655	0.00174376		f_Gemellaceae	0.384395	0.938893	-0.000692155		f_Gemellaceae	0.660304	1.25641	0.00113028
			f_Gracilibacteria_(GN02)_[F-1]	0.278921	0.678913	-0.000639946		f_Gracilibacteria_(GN02)_[F-1]	0.726707	0.300834	0.00105557		f_Gracilibacteria_(GN02)_[F-1]	0.681356	0.927989	-0.00122687		f_Gracilibacteria_(GN02)_[F-1]	0.550544	1.48453	-0.000942401
			f_Gracilibacteria_(GN02)_[F-2]	0	0	0		f_Gracilibacteria_(GN02)_[F-2]	0.461598	0.37142	0.00067049		f_Gracilibacteria_(GN02)_[F-2]	0.811087	0.979883	-0.00146047		f_Gracilibacteria_(GN02)_[F-2]	0.736827	0.488666	-0.00126127
			f_Lachnospiraceae[XIV]	0.371866	0.485645	0.000853197		f_Lachnospiraceae[XIV]	1.83478	0.181576	0.00266509		f_Lachnospiraceae[XIV]	1.83143	0.980386	0.00329774		f_Lachnospiraceae[XIV]	2.37144	0.715043	0.00405935
			f_Lachnospiraceae_[XIV]	0.650846	0.902304	0.00149328		f_Lachnospiraceae_[XIV]	0.408007	0.366656	0.000592646		f_Lachnospiraceae_[XIV]	1.32565	0.497137	0.00238701		f_Lachnospiraceae_[XIV]	2.64535	0.727686	0.00452821
			f_Lactobacillaceae	0.386811	0.901139	0.000887486		f_Lactobacillaceae	0.331068	0.36055	-0.000480889		f_Lactobacillaceae	0.478562	1.15469	-0.000861716		f_Lactobacillaceae	0.534271	1.07289	0.000914545
			f_Leptotrichiaceae	0.0742049	0.294162	-0.000170253		f_Leptotrichiaceae	2.26399	0.316609	0.00328853		f_Leptotrichiaceae	1.19687	1.16956	-0.00215513		f_Leptotrichiaceae	0.798296	0.877598	0.00136649
			f_Listeriaceae	0	0	0		f_Listeriaceae	0	0	0		f_Listeriaceae	0.451216	1.08859	0.000812475		f_Listeriaceae	0.376788	0.910708	-0.000644971
			f_Micrococcaceae	0.00247507	0.285085	-5.67873e-06		f_Micrococcaceae	1.12182	0.353576	0.00162949		f_Micrococcaceae	2.70841	1.20779	0.00487685		f_Micrococcaceae	0.203166	0.767835	-0.000347772
			f_Moraxellaceae	0.333643	0.862063	-0.0007655		f_Moraxellaceae	0.496885	0.464861	0.000721745		f_Moraxellaceae	0.481739	1.23045	-0.000867436		f_Moraxellaceae	0.335445	1.07911	0.000574202
			f_Neisseriaceae	0.480286	0.830537	-0.00110195		f_Neisseriaceae	2.6345	0.248581	0.00382671		f_Neisseriaceae	0.873302	1.11457	0.0015725		f_Neisseriaceae	1.44693	0.904707	-0.0024768
			f_Oscillatoriales	0.431559	0.884397	-0.000990155		f_Oscillatoriales	0.160016	0.423999	-0.000232429		f_Oscillatoriales	0.478562	1.15969	-0.000861716		f_Oscillatoriales	0.872257	1.28067	0.0014931
			f_Pasteurellaceae	0.182636	0.531367	-0.000419034		f_Pasteurellaceae	2.49484	0.362668	0.00362385		f_Pasteurellaceae	2.03459	1.22558	0.00366356		f_Pasteurellaceae	0.403388	0.418703	-0.000690504
			f_Peptococcaceae	0.370695	0.904385	0.000850509		f_Peptococcaceae	0.824193	0.379052	0.00119717		f_Peptococcaceae	1.24773	0.310157	0.00224671		f_Peptococcaceae	1.611	0.947195	0.00275766
			f_Peptoniphilaceae	0	0	0		f_Peptoniphilaceae	0.389193	0.331179	0.000565318		f_Peptoniphilaceae	1.04435	0.692928	0.0018805		f_Peptoniphilaceae	1.14771	0.883108	0.00196461
			f_Peptostreptococcaceae[XI]	0.278921	0.674869	-0.000639946		f_Peptostreptococcaceae[XI]	1.30342	0.669293	0.00189327		f_Peptostreptococcaceae[XI]	0.381037	1.05509	0.000686109		f_Peptostreptococcaceae[XI]	2.7364	0.965597	0.00468406
			f_Porphyromonadaceae	0.435518	0.609676	-0.000999237		f_Porphyromonadaceae	1.01219	0.333828	0.00147025		f_Porphyromonadaceae	1.00806	1.05294	0.00181515		f_Porphyromonadaceae	0.151422	0.927966	-0.000259199
			f_Prevotellaceae	2.93769	0.583016	0.00674013		f_Prevotellaceae	1.39145	0.378873	0.00202113		f_Prevotellaceae	2.10332	0.82102	0.00378732		f_Prevotellaceae	0.601663	1.11519	0.0010299
			f_Propionibacteriaceae	0.278921	0.676925	-0.000639946		f_Propionibacteriaceae	1.15245	0.378816	0.00167398		f_Propionibacteriaceae	2.41224	0.822322	-0.00434356		f_Propionibacteriaceae	0.148849	0.66625	0.000254794
			f_Pseudomonadaceae	0.301171	0.863943	0.000690998		f_Pseudomonadaceae	0.228238	0.37381	-0.000331524		f_Pseudomonadaceae	0.451216	1.08859	0.000812475		f_Pseudomonadaceae	0.245959	0.753851	0.000421023
			f_Rhizobiaceae	0	0	0		f_Rhizobiaceae	0	0	0		f_Rhizobiaceae	0	0	0		f_Rhizobiaceae	0.454744	1.10452	0.000778414
			f_Ruminococcaceae	0.0821148	0.574291	0.000188401		f_Ruminococcaceae	0.8663	0.552878	0.00125834		f_Ruminococcaceae	0.118182	0.737675	-0.000212802		f_Ruminococcaceae	0.175313	0.824061	0.000300093
			f_Saccharibacteria(TM7)[F-1]	0.312649	0.757518	0.000717332		f_Saccharibacteria(TM7)[F-1]	0.964672	0.299896	0.00140122		f_Saccharibacteria(TM7)[F-1]	0.731115	1.64666	-0.00131647		f_Saccharibacteria(TM7)[F-1]	1.37636	1.01177	0.00235601
			f_Selenomonadaceae	0.414144	0.624771	-0.000950198		f_Selenomonadaceae	0.789048	0.424095	0.00114612		f_Selenomonadaceae	0.0463375	0.477407	-8.3437e-05		f_Selenomonadaceae	0.283034	0.809137	-0.000484487
			f_Sphingomonadaceae	0	0	0		f_Sphingomonadaceae	0	0	0		f_Sphingomonadaceae	0	0	0		f_Sphingomonadaceae	0.454744	1.09286	0.000778414
			f_Spirochaetaceae	0.278921	0.678913	-0.000639946		f_Spirochaetaceae	0.338216	0.477639	0.000491272		f_Spirochaetaceae	1.35935	0.635235	0.00244769		f_Spirochaetaceae	0.752519	0.346053	0.00128813
			f_Staphylococcaceae	2.47566	0.373837	-0.00568007		f_Staphylococcaceae	0.0746313	0.189367	0.000108405		f_Staphylococcaceae	0.439465	1.0685	-0.000791316		f_Staphylococcaceae	0.260303	0.602141	0.000445576
			f_Streptococcaceae	1.53847	0.761366	0.00352981		f_Streptococcaceae	2.67339	0.169596	-0.0038832		f_Streptococcaceae	3.5282	0.892326	-0.006353		f_Streptococcaceae	0.162107	0.596355	0.000277489
			f_Veillonellaceae	4.21718	0.415468	0.00967576		f_Veillonellaceae	0.206459	0.346743	-0.000299889		f_Veillonellaceae	0.380494	1.19943	0.000685132		f_Veillonellaceae	0.894977	1.15208	0.00153199
			f_Xanthomonadaceae	0.278921	0.677395	-0.000639946		f_Xanthomonadaceae	0.194905	0.475771	0.000283107		f_Xanthomonadaceae	0.297513	0.641925	0.000535713		f_Xanthomonadaceae	0.393308	0.928838	-0.00067325
			g_Abiotrophia	0.176897	0.326793	-0.000405867		g_Abiotrophia	2.08122	0.283253	0.00302305		g_Abiotrophia	3.13038	0.452291	-0.00563667		g_Abiotrophia	1.18258	0.724991	-0.0020243
			g_Absconditabacteria(SR1)[G-1]	0.32493	0.528395	0.000745508		g_Absconditabacteria(SR1)[G-1]	1.28799	0.462669	0.00187085		g_Absconditabacteria(SR1)[G-1]	0.00268823	0.40015	4.84053e-06		g_Absconditabacteria(SR1)[G-1]	0.0300775	0.535851	5.14856e-05
			g_Acinetobacter	0.370695	0.903611	0.000850509		g_Acinetobacter	0.165984	0.405297	-0.000241098		g_Acinetobacter	0.451216	1.08981	0.000812475		g_Acinetobacter	0.376788	0.91606	-0.000644971
			g_Actinomyces	1.40727	0.920178	0.00322879		g_Actinomyces	2.11906	0.349481	0.00307802		g_Actinomyces	0.868652	1.22633	0.00156413		g_Actinomyces	3.48409	0.620458	0.00596393
			g_Aerococcus	0	0	0		g_Aerococcus	0	0	0		g_Aerococcus	0	0	0		g_Aerococcus	0.454744	1.10034	0.000778414
			g_Aggregatibacter	0.343945	0.658386	-0.000789136		g_Aggregatibacter	1.75849	0.26171	0.00255427		g_Aggregatibacter	1.43452	1.20698	-0.00258304		g_Aggregatibacter	0.818925	1.12096	-0.0014018
			g_Agrobacterium	0	0	0		g_Agrobacterium	0	0	0		g_Agrobacterium	0	0	0		g_Agrobacterium	0.454744	1.10452	0.000778414
			g_Alloiococcus	0	0	0		g_Alloiococcus	0.194905	0.4753	0.000283107		g_Alloiococcus	0.478562	1.15064	-0.000861716		g_Alloiococcus	0	0	0
			g_Alloprevotella	2.66237	0.618277	0.00610844		g_Alloprevotella	1.04218	0.336982	0.00151381		g_Alloprevotella	0.40672	0.909106	-0.000732355		g_Alloprevotella	1.04114	1.19005	-0.00178218
			g_Anaerococcus	0.278921	0.674869	-0.000639946		g_Anaerococcus	0	0	0		g_Anaerococcus	0	0	0		g_Anaerococcus	0.454744	1.10034	0.000778414
			g_Anaeroglobus	0.278921	0.674869	-0.000639946		g_Anaeroglobus	0	0	0		g_Anaeroglobus	0	0	0		g_Anaeroglobus	0	0	0
			g_Arthrospira	0.431559	0.884397	-0.000990155		g_Arthrospira	0.160016	0.423999	-0.000232429		g_Arthrospira	0.478562	1.15969	-0.000861716		g_Arthrospira	0.872257	1.28067	0.0014931
			g_Atopobium	1.64418	0.970326	0.00377234		g_Atopobium	0.463875	0.515369	-0.000673796		g_Atopobium	1.59445	0.832816	0.00287102		g_Atopobium	2.20978	0.780938	0.00378261
			g_Bacteroidales[G-2][G-2]	0.278921	0.678913	-0.000639946		g_Bacteroidales[G-2][G-2]	0.355644	0.508299	0.000516587		g_Bacteroidales[G-2][G-2]	1.03119	1.18371	0.00185679		g_Bacteroidales[G-2][G-2]	0.415543	0.637572	0.00071131
			g_Bacteroidetes[G-5][G-5]	0	0	0		g_Bacteroidetes[G-5][G-5]	0	0	0		g_Bacteroidetes[G-5][G-5]	0.451216	1.0933	0.000812475		g_Bacteroidetes[G-5][G-5]	0.697221	1.30736	0.00119348
			g_Bergeyella	0.449615	0.887001	0.00103158		g_Bergeyella	1.94257	0.36877	0.00282165		g_Bergeyella	2.96704	0.814975	-0.00534256		g_Bergeyella	0.318333	0.73395	-0.00054491
			g_Bifidobacterium	0.681343	1.09815	0.00156325		g_Bifidobacterium	0.341828	0.463419	-0.000496519		g_Bifidobacterium	0	0	0		g_Bifidobacterium	0.928875	0.884569	0.00159001
			g_Brochothrix	0	0	0		g_Brochothrix	0	0	0		g_Brochothrix	0.451216	1.08859	0.000812475		g_Brochothrix	0.376788	0.910708	-0.000644971
			g_Butyrivibrio	0	0	0		g_Butyrivibrio	0.194905	0.476391	0.000283107		g_Butyrivibrio	0.939376	0.850979	0.00169147		g_Butyrivibrio	1.5096	0.970563	0.00258408
			g_Campylobacter	0.108031	0.232278	-0.000247863		g_Campylobacter	1.51876	0.302722	0.00220606		g_Campylobacter	1.03812	0.876268	0.00186928		g_Campylobacter	2.04781	0.640063	0.00350537
			g_Capnocytophaga	0.46299	0.580876	-0.00106227		g_Capnocytophaga	2.39543	0.190322	0.00347946		g_Capnocytophaga	2.70195	1.12354	-0.00486522		g_Capnocytophaga	1.1339	1.42817	-0.00194097
			g_Cardiobacterium	0.379225	0.62431	-0.000870081		g_Cardiobacterium	1.73018	0.414024	0.00251315		g_Cardiobacterium	2.55967	1.21762	-0.00460903		g_Cardiobacterium	0.94522	1.20609	-0.00161799
			g_Catonella	0.370695	0.900278	0.000850509		g_Catonella	0.810488	0.32244	0.00117727		g_Catonella	2.41155	0.767689	0.00434232		g_Catonella	2.35726	0.797876	0.00403506
			g_Centipeda	0	0	0		g_Centipeda	0.194905	0.474387	0.000283107		g_Centipeda	0.351832	0.695158	0.00063352		g_Centipeda	0.159018	0.45025	-0.000272201
			g_Corynebacterium	0.438561	0.591625	-0.00100622		g_Corynebacterium	1.98819	0.214474	0.00288793		g_Corynebacterium	0.721248	0.544277	-0.0012987		g_Corynebacterium	1.02576	0.604879	-0.00175585
			g_Cutibacterium	0.278921	0.676925	-0.000639946		g_Cutibacterium	0	0	0		g_Cutibacterium	0.451216	1.08859	0.000812475		g_Cutibacterium	0.111392	0.530323	-0.000190677
			g_Delftia	0	0	0		g_Delftia	0	0	0		g_Delftia	0.451216	1.08859	0.000812475		g_Delftia	0.259121	0.473897	-0.000443554
			g_Dialister	0.278921	0.674869	-0.000639946		g_Dialister	0	0	0		g_Dialister	0	0	0		g_Dialister	0.546552	1.05904	0.000935566
			g_Dietzia	0.278921	0.674869	-0.000639946		g_Dietzia	0	0	0		g_Dietzia	0	0	0		g_Dietzia	0	0	0
			g_Dolosigranulum	0.278921	0.676925	-0.000639946		g_Dolosigranulum	0.234355	0.459628	0.000340409		g_Dolosigranulum	0.225468	0.551339	-0.000405985		g_Dolosigranulum	0.349539	0.705907	-0.000598327
			g_Eikenella	0.391644	0.610877	-0.000898574		g_Eikenella	0.604682	0.536403	0.000878325		g_Eikenella	0.447313	1.19501	-0.000805447		g_Eikenella	0.199958	1.00739	0.00034228
			g_Enterobacter	0.127323	0.406135	0.000292127		g_Enterobacter	0.165984	0.405238	-0.000241098		g_Enterobacter	0	0	0		g_Enterobacter	0.543644	1.32044	0.000930589
			g_Escherichia	0.278921	0.677395	-0.000639946		g_Escherichia	0	0	0		g_Escherichia	0.451216	1.08859	0.000812475		g_Escherichia	0.0474373	0.660157	8.12014e-05
			g_Filifactor	0	0	0		g_Filifactor	0	0	0		g_Filifactor	0	0	0		g_Filifactor	0.595345	1.06312	0.00101909
			g_Fusobacterium	1.09239	0.635602	0.00250634		g_Fusobacterium	2.33289	0.207191	0.00338862		g_Fusobacterium	1.2497	1.04573	0.00225025		g_Fusobacterium	1.18037	1.00311	0.00202052
			g_Gardnerella	0.278921	0.67988	-0.000639946		g_Gardnerella	0	0	0		g_Gardnerella	0	0	0		g_Gardnerella	0	0	0
			g_Gemella	2.94915	0.659218	-0.00676644		g_Gemella	1.20049	0.391655	0.00174376		g_Gemella	0.384395	0.938893	-0.000692155		g_Gemella	0.660304	1.25641	0.00113028
			g_Gracilibacteria(GN02)[G-1]	0.278921	0.678913	-0.000639946		g_Gracilibacteria(GN02)[G-1]	0.726707	0.300834	0.00105557		g_Gracilibacteria(GN02)[G-1]	0.681356	0.927989	-0.00122687		g_Gracilibacteria(GN02)[G-1]	0.550544	1.48453	-0.000942401
			g_Gracilibacteria(GN02)[G-2]	0	0	0		g_Gracilibacteria(GN02)[G-2]	0.461598	0.37142	0.00067049		g_Gracilibacteria(GN02)[G-2]	0.811087	0.979883	-0.00146047		g_Gracilibacteria(GN02)[G-2]	0.736827	0.488666	-0.00126127
			g_Granulicatella	1.43237	0.770731	0.00328638		g_Granulicatella	2.25283	0.286321	0.00327232		g_Granulicatella	1.35304	0.855666	-0.00243634		g_Granulicatella	0.216985	0.967756	0.000371427
			g_Haemophilus	0.173318	0.506984	-0.000397655		g_Haemophilus	2.39834	0.375499	0.00348368		g_Haemophilus	2.63822	1.12757	0.00475047		g_Haemophilus	0.30081	0.430463	-0.000514915
			g_Jeotgalicoccus	0	0	0		g_Jeotgalicoccus	0	0	0		g_Jeotgalicoccus	0.451216	1.09204	0.000812475		g_Jeotgalicoccus	0.376788	0.911681	-0.000644971
			g_Johnsonella	0	0	0		g_Johnsonella	0.440135	0.497763	0.000639313		g_Johnsonella	0.890117	1.23935	-0.00160278		g_Johnsonella	0.580509	0.910033	0.000993694
			g_Kingella	0.478674	0.571096	-0.00109825		g_Kingella	1.86661	0.490056	0.00271133		g_Kingella	2.86663	1.51019	-0.00516176		g_Kingella	0.681173	0.867349	-0.00116601
			g_Klebsiella	0.370695	0.898144	0.000850509		g_Klebsiella	0.165984	0.405238	-0.000241098		g_Klebsiella	0	0	0		g_Klebsiella	0	0	0
			g_Kocuria	0.278921	0.676925	-0.000639946		g_Kocuria	0.194905	0.474387	0.000283107		g_Kocuria	0.000614147	1.00458	1.10585e-06		g_Kocuria	0.0769929	0.527254	-0.000131794
			g_Lachnoanaerobaculum	0.348444	0.445918	0.000799457		g_Lachnoanaerobaculum	1.68704	0.211915	0.00245049		g_Lachnoanaerobaculum	1.53478	0.860284	0.00276357		g_Lachnoanaerobaculum	1.74294	0.897811	0.0029835
			g_Lachnospiraceae[G-2][G-2]	0	0	0		g_Lachnospiraceae[G-2][G-2]	0.847566	0.358932	0.00123112		g_Lachnospiraceae[G-2][G-2]	0.406116	1.0832	0.000731267		g_Lachnospiraceae[G-2][G-2]	0.539592	0.955094	0.000923653
			g_Lachnospiraceae[G-3][G-3]	0.278921	0.678913	-0.000639946		g_Lachnospiraceae[G-3][G-3]	0.865766	0.392529	0.00125756		g_Lachnospiraceae[G-3][G-3]	0.290362	0.901731	0.000522836		g_Lachnospiraceae[G-3][G-3]	0.0226498	0.504829	3.8771e-05
			g_Lachnospiraceae[G-8][G-8]	0	0	0		g_Lachnospiraceae[G-8][G-8]	0	0	0		g_Lachnospiraceae[G-8][G-8]	0.451216	1.0848	0.000812475		g_Lachnospiraceae[G-8][G-8]	1.29363	0.847348	0.00221438
			g_Lactobacillus	0.386811	0.901139	0.000887486		g_Lactobacillus	0.331068	0.36055	-0.000480889		g_Lactobacillus	0.478562	1.15469	-0.000861716		g_Lactobacillus	0.534271	1.07289	0.000914545
			g_Lactococcus	0	0	0		g_Lactococcus	0.421541	0.358896	0.000612304		g_Lactococcus	0.424445	0.853178	0.00076427		g_Lactococcus	0.272426	1.00475	0.000466328
			g_Lautropia	0.310862	0.649358	-0.000713232		g_Lautropia	2.24355	0.227741	0.00325884		g_Lautropia	1.72465	0.631756	-0.00310546		g_Lautropia	1.54298	0.995359	-0.00264122
			g_Lawsonella	0.278921	0.676925	-0.000639946		g_Lawsonella	0	0	0		g_Lawsonella	0	0	0		g_Lawsonella	0.454744	1.10452	0.000778414
			g_Leptotrichia	0.0742049	0.294162	-0.000170253		g_Leptotrichia	2.26399	0.316609	0.00328853		g_Leptotrichia	1.19687	1.16956	-0.00215513		g_Leptotrichia	0.798296	0.877598	0.00136649
			g_Lysinibacillus	0	0	0		g_Lysinibacillus	0	0	0		g_Lysinibacillus	0.451216	1.08859	0.000812475		g_Lysinibacillus	0.376788	0.910708	-0.000644971
			g_Megasphaera	0.697262	1.19863	0.00159977		g_Megasphaera	0.134528	0.259248	-0.000195408		g_Megasphaera	0.80254	1.05693	0.00144508		g_Megasphaera	1.46468	1.10646	0.00250719
			g_Micrococcus	0.0997152	0.395445	-0.000228783		g_Micrococcus	0.165984	0.405238	-0.000241098		g_Micrococcus	0.741286	0.937081	0.00133479		g_Micrococcus	0.533353	0.646919	-0.000912974
			g_Mitsuokella	0	0	0		g_Mitsuokella	0.194905	0.475809	0.000283107		g_Mitsuokella	0.478562	1.156	-0.000861716		g_Mitsuokella	0	0	0
			g_Mogibacterium	0	0	0		g_Mogibacterium	0.331103	0.584638	0.000480939		g_Mogibacterium	0.395325	1.08771	0.000711836		g_Mogibacterium	2.28968	0.632499	0.00391938
			g_Moraxella	0.341052	0.881208	-0.000782499		g_Moraxella	0.50071	0.461862	0.000727301		g_Moraxella	0.51414	1.27808	-0.000925779		g_Moraxella	0.360378	1.0703	0.000616882
			g_Mycoplasma	0	0	0		g_Mycoplasma	0	0	0		g_Mycoplasma	0.588696	1.42635	0.00106003		g_Mycoplasma	0.0979353	1.1881	0.000167642
			g_Neisseria	0.458185	0.818605	-0.00105124		g_Neisseria	2.59038	0.269972	0.00376263		g_Neisseria	1.16744	1.19811	0.00210213		g_Neisseria	1.4386	0.946982	-0.00246254
			g_Neisseriaceae[G-1][G-1]	0.689322	0.974698	0.00158156		g_Neisseriaceae[G-1][G-1]	0.143856	0.507617	-0.000208956		g_Neisseriaceae[G-1][G-1]	0.341167	0.775232	0.000614317		g_Neisseriaceae[G-1][G-1]	0.277396	0.547725	-0.000474836
			g_Ochrobactrum	0.278921	0.677395	-0.000639946		g_Ochrobactrum	0	0	0		g_Ochrobactrum	0.563244	1.02129	0.0010142		g_Ochrobactrum	0.235022	0.425443	-0.000402302
			g_Olsenella	0	0	0		g_Olsenella	0	0	0		g_Olsenella	0	0	0		g_Olsenella	0.609368	1.05139	0.00104309
			g_Oribacterium	0.501919	0.834267	0.00115159		g_Oribacterium	1.23188	0.388039	0.00178935		g_Oribacterium	1.63702	0.850899	0.00294768		g_Oribacterium	2.7721	0.476748	0.00474517
			g_Ottowia	0	0	0		g_Ottowia	0.583691	0.386501	0.000847834		g_Ottowia	1.0502	1.10671	-0.00189103		g_Ottowia	0.458171	0.885455	-0.00078428
			g_Parascardovia	0.370695	0.903335	0.000850509		g_Parascardovia	0.165984	0.404139	-0.000241098		g_Parascardovia	0	0	0		g_Parascardovia	0	0	0
			g_Parvimonas	0	0	0		g_Parvimonas	0.389193	0.331179	0.000565318		g_Parvimonas	1.04435	0.692928	0.0018805		g_Parvimonas	1.14771	0.883108	0.00196461
			g_Peptidiphaga	0.311273	0.666254	-0.000714173		g_Peptidiphaga	0.506711	0.454559	0.000736018		g_Peptidiphaga	1.0165	1.0274	0.00183034		g_Peptidiphaga	0.614248	1.0632	0.00105145
			g_Peptococcus	0.370695	0.904385	0.000850509		g_Peptococcus	0.824193	0.379052	0.00119717		g_Peptococcus	1.24773	0.310157	0.00224671		g_Peptococcus	1.611	0.947195	0.00275766
			g_Peptoniphilus	0	0	0		g_Peptoniphilus	0	0	0		g_Peptoniphilus	0.451216	1.0848	0.000812475		g_Peptoniphilus	0.376788	0.909818	-0.000644971
			g_Peptostreptococcaceae[XI][G-1][XI][G-1]	0	0	0		g_Peptostreptococcaceae[XI][G-1][XI][G-1]	0.68169	0.574867	0.000990182		g_Peptostreptococcaceae[XI][G-1][XI][G-1]	1.01362	0.541714	0.00182517		g_Peptostreptococcaceae[XI][G-1][XI][G-1]	2.42198	0.954903	0.00414586
			g_Peptostreptococcaceae[XI][G-2][XI][G-2]	0	0	0		g_Peptostreptococcaceae[XI][G-2][XI][G-2]	0	0	0		g_Peptostreptococcaceae[XI][G-2][XI][G-2]	0	0	0		g_Peptostreptococcaceae[XI][G-2][XI][G-2]	1.3299	1.38441	0.00227648
			g_Peptostreptococcaceae[XI][G-5][XI][G-5]	0	0	0		g_Peptostreptococcaceae[XI][G-5][XI][G-5]	0	0	0		g_Peptostreptococcaceae[XI][G-5][XI][G-5]	0.855724	0.949988	0.00154085		g_Peptostreptococcaceae[XI][G-5][XI][G-5]	0.923581	1.18318	0.00158095
			g_Peptostreptococcaceae[XI][G-7][XI][G-7]	0	0	0		g_Peptostreptococcaceae[XI][G-7][XI][G-7]	1.07915	0.58343	0.00156751		g_Peptostreptococcaceae[XI][G-7][XI][G-7]	0.830108	1.54059	-0.00149472		g_Peptostreptococcaceae[XI][G-7][XI][G-7]	1.50657	0.757435	0.0025789
			g_Peptostreptococcaceae[XI][G-9][XI][G-9]	0.278921	0.674869	-0.000639946		g_Peptostreptococcaceae[XI][G-9][XI][G-9]	0	0	0		g_Peptostreptococcaceae[XI][G-9][XI][G-9]	0.615492	1.00053	0.00110828		g_Peptostreptococcaceae[XI][G-9][XI][G-9]	0.63723	0.72987	0.00109079
			g_Peptostreptococcus	0.485401	0.845273	0.00111369		g_Peptostreptococcus	0.826542	0.515571	0.00120058		g_Peptostreptococcus	1.14852	1.02171	0.00206807		g_Peptostreptococcus	2.22807	1.10821	0.00381393
			g_Porphyromonas	2.36486	0.862419	0.00542586		g_Porphyromonas	2.35732	0.386317	0.00342409		g_Porphyromonas	1.51931	0.6569	0.00273573		g_Porphyromonas	1.60066	1.17006	-0.00273996
			g_Prevotella	2.3241	0.651743	0.00533232		g_Prevotella	1.51736	0.428942	0.00220402		g_Prevotella	3.51833	0.983825	0.00633524		g_Prevotella	1.22635	0.744752	0.00209922
			g_Propionibacteriaceae[G-1][G-1]	0	0	0		g_Propionibacteriaceae[G-1][G-1]	0	0	0		g_Propionibacteriaceae[G-1][G-1]	0.451216	1.09204	0.000812475		g_Propionibacteriaceae[G-1][G-1]	0.114852	0.521635	-0.000196599
			g_Pseudomonas	0.301171	0.863943	0.000690998		g_Pseudomonas	0.228238	0.37381	-0.000331524		g_Pseudomonas	0.451216	1.08859	0.000812475		g_Pseudomonas	0.245959	0.753851	0.000421023
			g_Pseudopropionibacterium	0	0	0		g_Pseudopropionibacterium	1.15245	0.378816	0.00167398		g_Pseudopropionibacterium	2.43532	0.836693	-0.00438513		g_Pseudopropionibacterium	0.167039	0.670806	0.000285931
			g_Rothia	0.00189712	0.286873	-4.35269e-06		g_Rothia	1.11817	0.35063	0.00162419		g_Rothia	2.71564	1.19269	0.00488988		g_Rothia	0.204436	0.768692	-0.000349947
			g_Ruminococcaceae[G-1][G-1]	0.0794572	0.330266	-0.000182304		g_Ruminococcaceae[G-1][G-1]	0.795157	0.57261	0.001155		g_Ruminococcaceae[G-1][G-1]	0.600288	1.58926	-0.0010809		g_Ruminococcaceae[G-1][G-1]	0.102258	0.662153	-0.000175042
			g_Ruminococcaceae[G-2][G-2]	0.521199	0.823457	0.00119582		g_Ruminococcaceae[G-2][G-2]	0.725069	0.619676	0.00105319		g_Ruminococcaceae[G-2][G-2]	1.66496	0.571301	0.00299798		g_Ruminococcaceae[G-2][G-2]	0.56538	0.465625	0.000967797
			g_Saccharibacteria(TM7)[G-1]	0.147674	0.618824	0.000338819		g_Saccharibacteria(TM7)[G-1]	1.22516	0.450935	0.00177959		g_Saccharibacteria(TM7)[G-1]	0.120529	1.02542	-0.000217028		g_Saccharibacteria(TM7)[G-1]	1.32644	1.02627	0.00227055
			g_Saccharibacteria(TM7)[G-3]	0.502035	1.22339	0.00115185		g_Saccharibacteria(TM7)[G-3]	0.450605	0.458456	0.000654521		g_Saccharibacteria(TM7)[G-3]	0.00895869	0.54339	1.61313e-05		g_Saccharibacteria(TM7)[G-3]	1.67199	1.02782	0.00286206
			g_Saccharibacteria(TM7)[G-4]	0	0	0		g_Saccharibacteria(TM7)[G-4]	0.194905	0.476391	0.000283107		g_Saccharibacteria(TM7)[G-4]	0.478562	1.15974	-0.000861716		g_Saccharibacteria(TM7)[G-4]	0	0	0
			g_Saccharibacteria(TM7)[G-5]	0	0	0		g_Saccharibacteria(TM7)[G-5]	0	0	0		g_Saccharibacteria(TM7)[G-5]	0.451216	1.0933	0.000812475		g_Saccharibacteria(TM7)[G-5]	0.376788	0.915029	-0.000644971
			g_Saccharibacteria(TM7)[G-6]	0.283541	0.711568	0.000650546		g_Saccharibacteria(TM7)[G-6]	0.383355	0.382844	0.000556837		g_Saccharibacteria(TM7)[G-6]	1.23529	0.861893	-0.00222431		g_Saccharibacteria(TM7)[G-6]	0.183037	0.596077	0.000313315
			g_Scardovia	0.394656	0.805676	0.000905484		g_Scardovia	0.192452	0.395112	-0.000279544		g_Scardovia	0	0	0		g_Scardovia	0.454744	1.10034	0.000778414
			g_Selenomonas	0.414144	0.624771	-0.000950198		g_Selenomonas	0.790441	0.421578	0.00114815		g_Selenomonas	0.0464166	0.482185	-8.35794e-05		g_Selenomonas	0.279179	0.795305	-0.000477888
			g_Simonsiella	0	0	0		g_Simonsiella	0.624423	0.466794	0.000906998		g_Simonsiella	0.489893	0.70882	-0.000882119		g_Simonsiella	0.76723	0.971338	0.00131332
			g_Solobacterium	0.915874	1.03248	0.00210135		g_Solobacterium	0.7378	0.438025	0.00107168		g_Solobacterium	1.43818	0.891629	0.00258964		g_Solobacterium	2.489	1.18008	0.00426057
			g_Sphingomonas	0	0	0		g_Sphingomonas	0	0	0		g_Sphingomonas	0	0	0		g_Sphingomonas	0.454744	1.09286	0.000778414
			g_Staphylococcus	2.47566	0.373837	-0.00568007		g_Staphylococcus	0.0746313	0.189367	0.000108405		g_Staphylococcus	0.453991	1.08918	-0.000817473		g_Staphylococcus	0.334727	0.808188	0.000572974
			g_Stenotrophomonas	0.278921	0.677395	-0.000639946		g_Stenotrophomonas	0.194905	0.475771	0.000283107		g_Stenotrophomonas	0.297513	0.641925	0.000535713		g_Stenotrophomonas	0.393308	0.928838	-0.00067325
			g_Stomatobaculum	0.650846	0.902304	0.00149328		g_Stomatobaculum	0.401957	0.367907	0.000583859		g_Stomatobaculum	1.27256	0.492627	0.00229141		g_Stomatobaculum	2.60447	0.844759	0.00445823
			g_Streptococcus	1.53847	0.761366	0.00352981		g_Streptococcus	2.67355	0.169339	-0.00388344		g_Streptococcus	3.5348	0.89423	-0.00636488		g_Streptococcus	0.153519	0.595521	0.000262789
			g_Tannerella	0.435518	0.609676	-0.000999237		g_Tannerella	1.01219	0.333828	0.00147025		g_Tannerella	1.00806	1.05294	0.00181515		g_Tannerella	0.151422	0.927966	-0.000259199
			g_Treponema	0.278921	0.678913	-0.000639946		g_Treponema	0.338216	0.477639	0.000491272		g_Treponema	1.35935	0.635235	0.00244769		g_Treponema	0.752519	0.346053	0.00128813
			g_Variovorax	0	0	0		g_Variovorax	0	0	0		g_Variovorax	0	0	0		g_Variovorax	0.454744	1.10087	0.000778414
			g_Veillonella	4.21747	0.413945	0.00967642		g_Veillonella	0.206099	0.347354	-0.000299367		g_Veillonella	0.37293	1.20151	0.00067151		g_Veillonella	0.872614	1.15442	0.00149371
			o_Absconditabacteria_(SR1)_[O-1]	0.32493	0.528395	0.000745508		o_Absconditabacteria_(SR1)_[O-1]	1.28799	0.462669	0.00187085		o_Absconditabacteria_(SR1)_[O-1]	0.00268823	0.40015	4.84053e-06		o_Absconditabacteria_(SR1)_[O-1]	0.0300775	0.535851	5.14856e-05
			o_Actinomycetales	0.121829	0.566322	0.000279521		o_Actinomycetales	1.42174	0.33702	0.00206514		o_Actinomycetales	2.70105	1.0192	0.00486361		o_Actinomycetales	0.885058	0.613456	0.00151501
			o_Bacillales	3.56968	0.627836	-0.00819014		o_Bacillales	1.19839	0.3799	0.00174071		o_Bacillales	0.4047	0.936689	-0.000728717		o_Bacillales	0.657266	1.25274	0.00112508
			o_Bacteroidales	2.92236	0.590104	0.00670496		o_Bacteroidales	1.40654	0.376965	0.00204306		o_Bacteroidales	2.13663	0.835582	0.00384729		o_Bacteroidales	0.630494	1.09227	0.00107926
			o_Bacteroidetes	2.36486	0.862419	0.00542586		o_Bacteroidetes	2.35732	0.386317	0.00342409		o_Bacteroidetes	1.51931	0.6569	0.00273573		o_Bacteroidetes	1.60066	1.17006	-0.00273996
			o_Bacteroidetes_[F-1]	0	0	0		o_Bacteroidetes_[F-1]	0	0	0		o_Bacteroidetes_[F-1]	0.451216	1.0933	0.000812475		o_Bacteroidetes_[F-1]	0.697221	1.30736	0.00119348
			o_Bifidobacteriales	0.599812	1.05922	0.00137619		o_Bifidobacteriales	0.352802	0.478822	-0.000512459		o_Bifidobacteriales	0	0	0		o_Bifidobacteriales	0.967331	0.920866	0.00165584
			o_Burkholderiales	0.310862	0.649358	-0.000713232		o_Burkholderiales	2.24355	0.227741	0.00325884		o_Burkholderiales	1.71986	0.634853	-0.00309685		o_Burkholderiales	1.54734	1.00298	-0.00264867
			o_Campylobacterales	0.108031	0.232278	-0.000247863		o_Campylobacterales	1.51876	0.302722	0.00220606		o_Campylobacterales	1.03812	0.876268	0.00186928		o_Campylobacterales	2.04781	0.640063	0.00350537
			o_Cardiobacteriales	0.379225	0.62431	-0.000870081		o_Cardiobacteriales	1.73018	0.414024	0.00251315		o_Cardiobacteriales	2.55967	1.21762	-0.00460903		o_Cardiobacteriales	0.94522	1.20609	-0.00161799
			o_Clostridiales	0.450013	0.484242	0.00103249		o_Clostridiales	1.80636	0.353377	0.0026238		o_Clostridiales	1.53081	1.14936	0.00275644		o_Clostridiales	2.55941	0.638969	0.0043811
			o_Coriobacteriales	1.64418	0.970326	0.00377234		o_Coriobacteriales	0.463875	0.515369	-0.000673796		o_Coriobacteriales	1.59445	0.832816	0.00287102		o_Coriobacteriales	2.22124	0.787082	0.00380223
			o_Corynebacteriales	0.441395	0.590054	-0.00101272		o_Corynebacteriales	1.98819	0.214474	0.00288793		o_Corynebacteriales	0.721248	0.544277	-0.0012987		o_Corynebacteriales	1.02541	0.605616	-0.00175525
			o_Enterobacterales	0.289999	0.563859	0.000665363		o_Enterobacterales	0.165984	0.405238	-0.000241098		o_Enterobacterales	0.451216	1.08859	0.000812475		o_Enterobacterales	0.446383	1.21985	0.000764102
			o_Erysipelotrichales	0.915874	1.03248	0.00210135		o_Erysipelotrichales	0.7378	0.438025	0.00107168		o_Erysipelotrichales	1.43818	0.891629	0.00258964		o_Erysipelotrichales	2.489	1.18008	0.00426057
			o_Flavobacteriales	0.250105	0.571527	0.000573833		o_Flavobacteriales	2.53373	0.184922	0.00368035		o_Flavobacteriales	3.57937	0.901191	-0.00644514		o_Flavobacteriales	0.798137	1.01606	-0.00136622
			o_Fusobacteriales	0.631383	0.528996	0.00144862		o_Fusobacteriales	2.54466	0.121532	0.00369622		o_Fusobacteriales	0.194049	1.15537	0.000349412		o_Fusobacteriales	1.15374	0.93093	0.00197494
			o_Gracilibacteria_(GN02)_[O-1]	0.278921	0.678913	-0.000639946		o_Gracilibacteria_(GN02)_[O-1]	0.726707	0.300834	0.00105557		o_Gracilibacteria_(GN02)_[O-1]	0.681356	0.927989	-0.00122687		o_Gracilibacteria_(GN02)_[O-1]	0.550544	1.48453	-0.000942401
			o_Gracilibacteria_(GN02)_[O-2]	0	0	0		o_Gracilibacteria_(GN02)_[O-2]	0.461598	0.37142	0.00067049		o_Gracilibacteria_(GN02)_[O-2]	0.811087	0.979883	-0.00146047		o_Gracilibacteria_(GN02)_[O-2]	0.736827	0.488666	-0.00126127
			o_Lactobacillales	1.61458	0.740748	0.00370445		o_Lactobacillales	2.64947	0.177972	-0.00384845		o_Lactobacillales	3.70663	0.912455	-0.00667428		o_Lactobacillales	0.145659	0.594805	0.000249333
			o_Neisseriales	0.480286	0.830537	-0.00110195		o_Neisseriales	2.6345	0.248581	0.00382671		o_Neisseriales	0.873302	1.11457	0.0015725		o_Neisseriales	1.44693	0.904707	-0.0024768
			o_Oscillatoriophycideae	0.431559	0.884397	-0.000990155		o_Oscillatoriophycideae	0.160016	0.423999	-0.000232429		o_Oscillatoriophycideae	0.478562	1.15969	-0.000861716		o_Oscillatoriophycideae	0.872257	1.28067	0.0014931
			o_Pasteurellales	0.182636	0.531367	-0.000419034		o_Pasteurellales	2.49484	0.362668	0.00362385		o_Pasteurellales	2.03459	1.22558	0.00366356		o_Pasteurellales	0.403388	0.418703	-0.000690504
			o_Propionibacteriales	0.278921	0.676925	-0.000639946		o_Propionibacteriales	1.15245	0.378816	0.00167398		o_Propionibacteriales	2.41224	0.822322	-0.00434356		o_Propionibacteriales	0.148849	0.66625	0.000254794
			o_Pseudomonadales	0.304433	0.722862	-0.000698481		o_Pseudomonadales	0.474625	0.469942	0.000689412		o_Pseudomonadales	0.25377	1.40891	-0.000456948		o_Pseudomonadales	0.419837	0.587346	0.000718661
			o_Rhizobiales	0.278921	0.677395	-0.000639946		o_Rhizobiales	0	0	0		o_Rhizobiales	0.563244	1.02129	0.0010142		o_Rhizobiales	0.0396904	0.835936	6.79405e-05
			o_Saccharibacteria(TM7)[O-1]	0.312649	0.757518	0.000717332		o_Saccharibacteria(TM7)[O-1]	0.964672	0.299896	0.00140122		o_Saccharibacteria(TM7)[O-1]	0.731115	1.64666	-0.00131647		o_Saccharibacteria(TM7)[O-1]	1.37636	1.01177	0.00235601
			o_Selenomonadales	0.414144	0.624771	-0.000950198		o_Selenomonadales	0.789048	0.424095	0.00114612		o_Selenomonadales	0.0463375	0.477407	-8.3437e-05		o_Selenomonadales	0.283034	0.809137	-0.000484487
			o_Sphingomonadales	0	0	0		o_Sphingomonadales	0	0	0		o_Sphingomonadales	0	0	0		o_Sphingomonadales	0.454744	1.09286	0.000778414
			o_Spirochaetales	0.278921	0.678913	-0.000639946		o_Spirochaetales	0.338216	0.477639	0.000491272		o_Spirochaetales	1.35935	0.635235	0.00244769		o_Spirochaetales	0.752519	0.346053	0.00128813
			o_Veillonellales	4.21718	0.415468	0.00967576		o_Veillonellales	0.206459	0.346743	-0.000299889		o_Veillonellales	0.380494	1.19943	0.000685132		o_Veillonellales	0.894977	1.15208	0.00153199
			o_Xanthomonadales	0.278921	0.677395	-0.000639946		o_Xanthomonadales	0.194905	0.475771	0.000283107		o_Xanthomonadales	0.297513	0.641925	0.000535713		o_Xanthomonadales	0.393308	0.928838	-0.00067325
			p_Absconditabacteria_(SR1)	0.32493	0.528395	0.000745508		p_Absconditabacteria_(SR1)	1.28799	0.462669	0.00187085		p_Absconditabacteria_(SR1)	0.00268823	0.40015	4.84053e-06		p_Absconditabacteria_(SR1)	0.0300775	0.535851	5.14856e-05
			p_Actinobacteria	0.160613	0.550976	0.000368504		p_Actinobacteria	1.58629	0.337435	0.00230415		p_Actinobacteria	2.41957	0.950924	0.00435676		p_Actinobacteria	0.802778	0.572755	0.00137416
			p_Bacteroidetes	3.02053	0.826953	0.0069302		p_Bacteroidetes	2.24229	0.359217	0.00325702		p_Bacteroidetes	1.0331	1.1037	0.00186025		p_Bacteroidetes	0.379535	1.11752	-0.000649673
			p_Cyanobacteria	0.431559	0.884397	-0.000990155		p_Cyanobacteria	0.160016	0.423999	-0.000232429		p_Cyanobacteria	0.478562	1.15969	-0.000861716		p_Cyanobacteria	0.872257	1.28067	0.0014931
			p_Firmicutes	0.102618	0.762629	-0.000235444		p_Firmicutes	2.69305	0.187502	-0.00391176		p_Firmicutes	3.40293	0.79653	-0.00612743		p_Firmicutes	0.877159	0.802754	0.00150149
			p_Fusobacteria	0.631383	0.528996	0.00144862		p_Fusobacteria	2.54466	0.121532	0.00369622		p_Fusobacteria	0.194049	1.15537	0.000349412		p_Fusobacteria	1.15374	0.93093	0.00197494
			p_Gracilibacteria_(GN02)	0.278921	0.678913	-0.000639946		p_Gracilibacteria_(GN02)	0.755236	0.285312	0.00109701		p_Gracilibacteria_(GN02)	0.91948	1.01219	-0.00165565		p_Gracilibacteria_(GN02)	0.690009	1.31446	-0.00118113
			p_Proteobacteria	0.37163	0.825833	-0.000852654		p_Proteobacteria	2.60785	0.342354	0.00378801		p_Proteobacteria	1.73893	0.932535	0.00313118		p_Proteobacteria	1.31793	0.543088	-0.00225599
			p_Saccharibacteria(TM7)	0.312649	0.757518	0.000717332		p_Saccharibacteria(TM7)	0.964672	0.299896	0.00140122		p_Saccharibacteria(TM7)	0.731115	1.64666	-0.00131647		p_Saccharibacteria(TM7)	1.37636	1.01177	0.00235601
			p_Spirochaetes	0.278921	0.678913	-0.000639946		p_Spirochaetes	0.338216	0.477639	0.000491272		p_Spirochaetes	1.35935	0.635235	0.00244769		p_Spirochaetes	0.752519	0.346053	0.00128813
			s_Abiotrophia_defectiva	0.176897	0.326793	-0.000405867		s_Abiotrophia_defectiva	2.08122	0.283253	0.00302305		s_Abiotrophia_defectiva	3.13038	0.452291	-0.00563667		s_Abiotrophia_defectiva	1.18258	0.724991	-0.0020243
			s_Absconditabacteria_(SR1)_[G-1]_bacterium_HMT_345	0	0	0		s_Absconditabacteria_(SR1)_[G-1]_bacterium_HMT_345	0	0	0		s_Absconditabacteria_(SR1)_[G-1]_bacterium_HMT_345	0.857792	0.940935	0.00154457		s_Absconditabacteria_(SR1)_[G-1]_bacterium_HMT_345	0.446649	0.836144	-0.000764557
			s_Absconditabacteria_(SR1)_[G-1]_bacterium_HMT_874	0.200157	0.48683	0.000459233		s_Absconditabacteria_(SR1)_[G-1]_bacterium_HMT_874	0.972767	0.393456	0.00141298		s_Absconditabacteria_(SR1)_[G-1]_bacterium_HMT_874	1.09518	1.09103	-0.00197202		s_Absconditabacteria_(SR1)_[G-1]_bacterium_HMT_874	0.625144	1.07789	-0.0010701
			s_Absconditabacteria_(SR1)_[G-1]_bacterium_HMT_875	0.370695	0.904385	0.000850509		s_Absconditabacteria_(SR1)_[G-1]_bacterium_HMT_875	0.899772	0.655447	0.00130695		s_Absconditabacteria_(SR1)_[G-1]_bacterium_HMT_875	0.632091	1.02818	0.00113817		s_Absconditabacteria_(SR1)_[G-1]_bacterium_HMT_875	0.27715	0.730911	0.000474414
			s_Acinetobacter_johnsonii	0	0	0		s_Acinetobacter_johnsonii	0	0	0		s_Acinetobacter_johnsonii	0.451216	1.08981	0.000812475		s_Acinetobacter_johnsonii	0.376788	0.91606	-0.000644971
			s_Acinetobacter_lwoffii	0.370695	0.903611	0.000850509		s_Acinetobacter_lwoffii	0.165984	0.405297	-0.000241098		s_Acinetobacter_lwoffii	0	0	0		s_Acinetobacter_lwoffii	0	0	0
			s_Actinomyces_dentalis	0	0	0		s_Actinomyces_dentalis	0	0	0		s_Actinomyces_dentalis	0.451216	1.08994	0.000812475		s_Actinomyces_dentalis	0.16866	0.446959	-0.000288705
			s_Actinomyces_georgiae	0	0	0		s_Actinomyces_georgiae	0	0	0		s_Actinomyces_georgiae	0	0	0		s_Actinomyces_georgiae	0.454744	1.10087	0.000778414
			s_Actinomyces_gerencseriae	0	0	0		s_Actinomyces_gerencseriae	0.194905	0.474387	0.000283107		s_Actinomyces_gerencseriae	0.478562	1.15969	-0.000861716		s_Actinomyces_gerencseriae	0.795742	0.964258	0.00136212
			s_Actinomyces_graevenitzii	1.36976	1.16655	0.00314273		s_Actinomyces_graevenitzii	0.109656	0.391026	0.000159279		s_Actinomyces_graevenitzii	2.20168	0.7262	0.00396443		s_Actinomyces_graevenitzii	2.94263	0.777877	0.00503708
			s_Actinomyces_johnsonii	0	0	0		s_Actinomyces_johnsonii	0.474997	0.345825	0.000689951		s_Actinomyces_johnsonii	0.784428	0.927274	-0.00141247		s_Actinomyces_johnsonii	0.0798948	0.602652	0.000136761
			s_Actinomyces_lingnae_[Not_Validly_Published]	1.31328	0.745414	0.00301314		s_Actinomyces_lingnae_[Not_Validly_Published]	0.568676	0.358665	-0.000826024		s_Actinomyces_lingnae_[Not_Validly_Published]	2.30139	0.921179	0.00414396		s_Actinomyces_lingnae_[Not_Validly_Published]	3.14234	0.735648	0.00537895
			s_Actinomyces_massiliensis	0.278921	0.678913	-0.000639946		s_Actinomyces_massiliensis	0.851874	0.260389	0.00123738		s_Actinomyces_massiliensis	0.385932	0.293991	-0.000694923		s_Actinomyces_massiliensis	0.27555	0.996404	0.000471676
			s_Actinomyces_naeslundii	0.317984	0.666041	-0.000729571		s_Actinomyces_naeslundii	1.46442	0.236756	0.00212713		s_Actinomyces_naeslundii	1.73076	1.01295	-0.00311648		s_Actinomyces_naeslundii	0.00286795	0.533987	-4.90925e-06
			s_Actinomyces_odontolyticus	0.742926	0.813731	0.00170454		s_Actinomyces_odontolyticus	0.99884	0.267116	0.00145085		s_Actinomyces_odontolyticus	1.70408	1.02759	0.00306842		s_Actinomyces_odontolyticus	1.15685	0.852808	0.00198026
			s_Actinomyces_oris	0.348678	0.647035	-0.000799994		s_Actinomyces_oris	1.25681	0.396101	0.00182556		s_Actinomyces_oris	1.13599	1.08631	-0.00204551		s_Actinomyces_oris	0.308368	0.779402	-0.000527853
			s_Actinomyces_sp._HMT_169	0.480114	0.556197	-0.00110156		s_Actinomyces_sp._HMT_169	1.07219	0.669521	0.0015574		s_Actinomyces_sp._HMT_169	0.881233	1.3124	-0.00158678		s_Actinomyces_sp._HMT_169	0.040037	0.500965	-6.85339e-05
			s_Actinomyces_sp._HMT_170	0	0	0		s_Actinomyces_sp._HMT_170	0.489408	0.420548	0.000710884		s_Actinomyces_sp._HMT_170	0.719915	1.00951	-0.0012963		s_Actinomyces_sp._HMT_170	1.02185	0.672152	0.00174917
			s_Actinomyces_sp._HMT_171	0.278921	0.678913	-0.000639946		s_Actinomyces_sp._HMT_171	1.20003	0.413641	0.00174308		s_Actinomyces_sp._HMT_171	1.63092	0.940095	-0.00293669		s_Actinomyces_sp._HMT_171	0.398973	1.16538	0.000682946
			s_Actinomyces_sp._HMT_172	0.524239	0.812952	0.0012028		s_Actinomyces_sp._HMT_172	0.666102	0.394769	0.00096754		s_Actinomyces_sp._HMT_172	1.79087	1.05035	0.00322471		s_Actinomyces_sp._HMT_172	2.76523	0.680002	0.00473341
			s_Actinomyces_sp._HMT_175	0	0	0		s_Actinomyces_sp._HMT_175	0.417139	0.422608	0.000605911		s_Actinomyces_sp._HMT_175	0.647279	0.810652	-0.00116551		s_Actinomyces_sp._HMT_175	0.584596	0.735	0.00100069
			s_Actinomyces_sp._HMT_178	0.278921	0.678913	-0.000639946		s_Actinomyces_sp._HMT_178	0.547465	0.731375	0.000795214		s_Actinomyces_sp._HMT_178	0.538135	1.78831	-0.000968985		s_Actinomyces_sp._HMT_178	0.536712	0.829951	-0.000918723
			s_Actinomyces_sp._HMT_180	1.76682	0.947543	0.00405372		s_Actinomyces_sp._HMT_180	0.602669	0.463401	0.0008754		s_Actinomyces_sp._HMT_180	2.92673	1.26011	0.00526998		s_Actinomyces_sp._HMT_180	2.77612	0.996658	0.00475207
			s_Actinomyces_sp._HMT_448	0.278921	0.674869	-0.000639946		s_Actinomyces_sp._HMT_448	0	0	0		s_Actinomyces_sp._HMT_448	0	0	0		s_Actinomyces_sp._HMT_448	0.454744	1.10034	0.000778414
			s_Actinomyces_sp._HMT_525	0	0	0		s_Actinomyces_sp._HMT_525	0	0	0		s_Actinomyces_sp._HMT_525	0	0	0		s_Actinomyces_sp._HMT_525	0.454744	1.0978	0.000778414
			s_Actinomyces_sp._HMT_896	0	0	0		s_Actinomyces_sp._HMT_896	0	0	0		s_Actinomyces_sp._HMT_896	0	0	0		s_Actinomyces_sp._HMT_896	0.608477	1.03447	0.00104157
			s_Actinomyces_timonensis	0	0	0		s_Actinomyces_timonensis	0	0	0		s_Actinomyces_timonensis	0	0	0		s_Actinomyces_timonensis	0.454744	1.10087	0.000778414
			s_Aerococcus_viridans	0	0	0		s_Aerococcus_viridans	0	0	0		s_Aerococcus_viridans	0	0	0		s_Aerococcus_viridans	0.454744	1.10034	0.000778414
			s_Aggregatibacter_actinomycetemcomitans	0	0	0		s_Aggregatibacter_actinomycetemcomitans	0	0	0		s_Aggregatibacter_actinomycetemcomitans	0.451216	1.08981	0.000812475		s_Aggregatibacter_actinomycetemcomitans	0.840077	1.10596	0.00143801
			s_Aggregatibacter_aphrophilus	0	0	0		s_Aggregatibacter_aphrophilus	0.956807	0.407312	0.0013898		s_Aggregatibacter_aphrophilus	0.0958848	1.03922	0.000172654		s_Aggregatibacter_aphrophilus	1.18072	0.812195	-0.00202112
			s_Aggregatibacter_paraphrophilus	0	0	0		s_Aggregatibacter_paraphrophilus	0.788116	0.309151	0.00114477		s_Aggregatibacter_paraphrophilus	0.345868	0.943415	-0.000622783		s_Aggregatibacter_paraphrophilus	0.334051	1.03411	0.000571816
			s_Aggregatibacter_segnis	0.278921	0.674869	-0.000639946		s_Aggregatibacter_segnis	0.429535	0.714343	0.000623917		s_Aggregatibacter_segnis	0.134067	0.51451	-0.000241407		s_Aggregatibacter_segnis	0.488977	1.18014	0.000837013
			s_Aggregatibacter_sp._HMT_458	0.267718	0.628809	-0.000614243		s_Aggregatibacter_sp._HMT_458	0.501264	0.554728	0.000728106		s_Aggregatibacter_sp._HMT_458	1.07628	1.22092	0.00193799		s_Aggregatibacter_sp._HMT_458	0.174183	0.850518	0.00029816
			s_Aggregatibacter_sp._HMT_513	0.278921	0.678913	-0.000639946		s_Aggregatibacter_sp._HMT_513	0.715943	0.615851	0.00103993		s_Aggregatibacter_sp._HMT_513	0.9577	1.11908	-0.00172447		s_Aggregatibacter_sp._HMT_513	0.649721	1.02781	-0.00111217
			s_Aggregatibacter_sp._HMT_898	0	0	0		s_Aggregatibacter_sp._HMT_898	1.43707	0.31049	0.00208739		s_Aggregatibacter_sp._HMT_898	2.85046	0.751505	-0.00513264		s_Aggregatibacter_sp._HMT_898	0.55515	1.25979	-0.000950284
			s_Aggregatibacter_sp._HMT_949	0	0	0		s_Aggregatibacter_sp._HMT_949	0.413858	0.314755	0.000601145		s_Aggregatibacter_sp._HMT_949	0.776897	0.58719	-0.00139891		s_Aggregatibacter_sp._HMT_949	0.709482	1.26737	0.00121446
			s_Agrobacterium_tumefaciens	0	0	0		s_Agrobacterium_tumefaciens	0	0	0		s_Agrobacterium_tumefaciens	0	0	0		s_Agrobacterium_tumefaciens	0.454744	1.10452	0.000778414
			s_Alloiococcus_otitis	0	0	0		s_Alloiococcus_otitis	0.194905	0.4753	0.000283107		s_Alloiococcus_otitis	0.478562	1.15064	-0.000861716		s_Alloiococcus_otitis	0	0	0
			s_Alloprevotella_rava	0	0	0		s_Alloprevotella_rava	0.390114	0.450811	0.000566656		s_Alloprevotella_rava	0.913962	0.933319	0.00164571		s_Alloprevotella_rava	0.694847	0.989982	0.00118941
			s_Alloprevotella_sp._HMT_308	0.779	1.045	0.00178731		s_Alloprevotella_sp._HMT_308	0.472427	0.320365	0.000686219		s_Alloprevotella_sp._HMT_308	2.01314	0.619821	0.00362493		s_Alloprevotella_sp._HMT_308	1.27191	0.845649	0.00217721
			s_Alloprevotella_sp._HMT_473	2.65078	0.606248	0.00608185		s_Alloprevotella_sp._HMT_473	0.838914	0.347596	0.00121856		s_Alloprevotella_sp._HMT_473	1.43354	1.08757	-0.00258128		s_Alloprevotella_sp._HMT_473	1.74628	1.20545	-0.00298921
			s_Alloprevotella_sp._HMT_912	0	0	0		s_Alloprevotella_sp._HMT_912	0.303415	0.408955	0.000440722		s_Alloprevotella_sp._HMT_912	0.892748	1.23012	0.00160751		s_Alloprevotella_sp._HMT_912	0.780833	1.12923	-0.0013366
			s_Alloprevotella_sp._HMT_913	0	0	0		s_Alloprevotella_sp._HMT_913	0.194905	0.4753	0.000283107		s_Alloprevotella_sp._HMT_913	0.835438	1.43015	0.00150432		s_Alloprevotella_sp._HMT_913	0.740948	1.11335	-0.00126833
			s_Alloprevotella_sp._HMT_914	0.72593	0.990056	0.00166555		s_Alloprevotella_sp._HMT_914	1.52277	0.26171	0.00221189		s_Alloprevotella_sp._HMT_914	0.957637	1.26425	0.00172436		s_Alloprevotella_sp._HMT_914	0.567956	1.27811	-0.000972206
			s_Alloprevotella_tannerae	0	0	0		s_Alloprevotella_tannerae	0.264784	0.437462	0.000384608		s_Alloprevotella_tannerae	0.83787	1.1036	0.0015087		s_Alloprevotella_tannerae	0.613419	0.899129	0.00105003
			s_Anaerococcus_prevotii	0	0	0		s_Anaerococcus_prevotii	0	0	0		s_Anaerococcus_prevotii	0	0	0		s_Anaerococcus_prevotii	0.454744	1.10034	0.000778414
			s_Anaerococcus_tetradius	0.278921	0.674869	-0.000639946		s_Anaerococcus_tetradius	0	0	0		s_Anaerococcus_tetradius	0	0	0		s_Anaerococcus_tetradius	0	0	0
			s_Anaeroglobus_geminatus	0.278921	0.674869	-0.000639946		s_Anaeroglobus_geminatus	0	0	0		s_Anaeroglobus_geminatus	0	0	0		s_Anaeroglobus_geminatus	0	0	0
			s_Arthrospira_platensis	0.431559	0.884397	-0.000990155		s_Arthrospira_platensis	0.160016	0.423999	-0.000232429		s_Arthrospira_platensis	0.478562	1.15969	-0.000861716		s_Arthrospira_platensis	0.872257	1.28067	0.0014931
			s_Atopobium_parvulum	1.64418	0.970326	0.00377234		s_Atopobium_parvulum	0.463875	0.515369	-0.000673796		s_Atopobium_parvulum	1.59445	0.832816	0.00287102		s_Atopobium_parvulum	2.20978	0.780938	0.00378261
			s_Bacteroidales_[G-2]_bacterium_HMT_274	0.278921	0.678913	-0.000639946		s_Bacteroidales_[G-2]_bacterium_HMT_274	0.355644	0.508299	0.000516587		s_Bacteroidales_[G-2]_bacterium_HMT_274	1.03119	1.18371	0.00185679		s_Bacteroidales_[G-2]_bacterium_HMT_274	0.415543	0.637572	0.00071131
			s_Bacteroidetes_[G-5]_bacterium_HMT_505	0	0	0		s_Bacteroidetes_[G-5]_bacterium_HMT_505	0	0	0		s_Bacteroidetes_[G-5]_bacterium_HMT_505	0	0	0		s_Bacteroidetes_[G-5]_bacterium_HMT_505	0.454744	1.0978	0.000778414
			s_Bacteroidetes_[G-5]_bacterium_HMT_511	0	0	0		s_Bacteroidetes_[G-5]_bacterium_HMT_511	0	0	0		s_Bacteroidetes_[G-5]_bacterium_HMT_511	0.451216	1.0933	0.000812475		s_Bacteroidetes_[G-5]_bacterium_HMT_511	0.541763	1.2667	0.00092737
			s_Bergeyella_sp._HMT_206	0.812644	1.01828	0.0018645		s_Bergeyella_sp._HMT_206	1.18568	0.480732	0.00172224		s_Bergeyella_sp._HMT_206	2.02927	0.891077	-0.00365398		s_Bergeyella_sp._HMT_206	0.329863	0.699782	-0.000564646
			s_Bergeyella_sp._HMT_322	0.0876056	0.37342	-0.000200999		s_Bergeyella_sp._HMT_322	2.21851	0.22659	0.00322248		s_Bergeyella_sp._HMT_322	2.26578	0.677005	-0.00407984		s_Bergeyella_sp._HMT_322	0.0158214	0.549016	-2.70825e-05
			s_Bergeyella_sp._HMT_422	0	0	0		s_Bergeyella_sp._HMT_422	0	0	0		s_Bergeyella_sp._HMT_422	0.451216	1.08981	0.000812475		s_Bergeyella_sp._HMT_422	0.376788	0.91606	-0.000644971
			s_Bergeyella_sp._HMT_900	0.278921	0.678913	-0.000639946		s_Bergeyella_sp._HMT_900	0.620948	0.82208	0.000901951		s_Bergeyella_sp._HMT_900	0.468314	1.09009	-0.000843263		s_Bergeyella_sp._HMT_900	0.301939	0.871731	-0.000516847
			s_Bergeyella_sp._HMT_907	0	0	0		s_Bergeyella_sp._HMT_907	0.514902	0.414284	0.000747916		s_Bergeyella_sp._HMT_907	0.716505	0.970235	-0.00129016		s_Bergeyella_sp._HMT_907	0.400732	0.906047	0.000685958
			s_Bergeyella_sp._HMT_931	0.599212	0.565703	-0.00137481		s_Bergeyella_sp._HMT_931	1.22107	0.414465	0.00177365		s_Bergeyella_sp._HMT_931	1.82903	0.787618	-0.00329343		s_Bergeyella_sp._HMT_931	0.0212846	0.332952	3.64342e-05
			s_Bifidobacterium_breve	0.595872	1.20507	0.00136715		s_Bifidobacterium_breve	0.266962	0.535811	-0.000387772		s_Bifidobacterium_breve	0	0	0		s_Bifidobacterium_breve	0	0	0
			s_Bifidobacterium_dentium	0.153375	0.385294	0.000351898		s_Bifidobacterium_dentium	0.165984	0.404812	-0.000241098		s_Bifidobacterium_dentium	0	0	0		s_Bifidobacterium_dentium	0	0	0
			s_Bifidobacterium_longum	0.359548	0.87151	0.000824934		s_Bifidobacterium_longum	0.180917	0.39824	-0.000262789		s_Bifidobacterium_longum	0	0	0		s_Bifidobacterium_longum	0.928875	0.884569	0.00159001
			s_Brochothrix_thermosphacta	0	0	0		s_Brochothrix_thermosphacta	0	0	0		s_Brochothrix_thermosphacta	0.451216	1.08859	0.000812475		s_Brochothrix_thermosphacta	0.376788	0.910708	-0.000644971
			s_Butyrivibrio_sp._HMT_455	0	0	0		s_Butyrivibrio_sp._HMT_455	0.194905	0.476391	0.000283107		s_Butyrivibrio_sp._HMT_455	0.939376	0.850979	0.00169147		s_Butyrivibrio_sp._HMT_455	1.5096	0.970563	0.00258408
			s_Campylobacter_concisus	1.05358	0.736868	0.00241731		s_Campylobacter_concisus	1.02239	0.445545	0.00148506		s_Campylobacter_concisus	2.39576	0.675825	0.00431389		s_Campylobacter_concisus	2.14636	0.446513	0.00367405
			s_Campylobacter_gracilis	0.353274	0.648965	-0.000810539		s_Campylobacter_gracilis	0.575837	0.357273	0.000836426		s_Campylobacter_gracilis	0.71315	1.09912	-0.00128412		s_Campylobacter_gracilis	0.380587	0.640783	0.000651474
			s_Campylobacter_rectus	0.351548	0.541272	-0.00080658		s_Campylobacter_rectus	1.11189	0.429146	0.00161506		s_Campylobacter_rectus	0.73623	1.28113	-0.00132568		s_Campylobacter_rectus	0.0754731	0.753303	0.000129192
			s_Campylobacter_sp._HMT_044	0	0	0		s_Campylobacter_sp._HMT_044	0	0	0		s_Campylobacter_sp._HMT_044	0	0	0		s_Campylobacter_sp._HMT_044	0.741749	1.24746	0.0012697
			s_Capnocytophaga_gingivalis	0.278921	0.678913	-0.000639946		s_Capnocytophaga_gingivalis	1.67921	0.301891	0.00243912		s_Capnocytophaga_gingivalis	1.95413	0.57058	-0.00351867		s_Capnocytophaga_gingivalis	0.538969	1.34856	-0.000922587
			s_Capnocytophaga_granulosa	0.39353	0.609307	-0.000902902		s_Capnocytophaga_granulosa	1.23781	0.298379	0.00179797		s_Capnocytophaga_granulosa	1.56289	0.803188	-0.00281419		s_Capnocytophaga_granulosa	0.0144301	0.64871	-2.47009e-05
			s_Capnocytophaga_haemolytica	0	0	0		s_Capnocytophaga_haemolytica	0.194905	0.475771	0.000283107		s_Capnocytophaga_haemolytica	0.139195	0.939244	0.00025064		s_Capnocytophaga_haemolytica	0.321127	0.655879	-0.000549692
			s_Capnocytophaga_leadbetteri	0.221996	0.569103	-0.00050934		s_Capnocytophaga_leadbetteri	1.62395	0.239021	0.00235886		s_Capnocytophaga_leadbetteri	1.37892	0.98071	-0.00248293		s_Capnocytophaga_leadbetteri	0.426159	1.30461	-0.000729482
			s_Capnocytophaga_ochracea	0	0	0		s_Capnocytophaga_ochracea	0.194905	0.475771	0.000283107		s_Capnocytophaga_ochracea	0.295558	0.414514	-0.000532192		s_Capnocytophaga_ochracea	0.342816	0.903594	0.00058682
			s_Capnocytophaga_sp._HMT_323	0.278921	0.680638	-0.000639946		s_Capnocytophaga_sp._HMT_323	0.439785	0.627707	0.000638806		s_Capnocytophaga_sp._HMT_323	0.368633	0.958634	0.000663773		s_Capnocytophaga_sp._HMT_323	0.161751	0.602815	-0.000276879
			s_Capnocytophaga_sp._HMT_324	0	0	0		s_Capnocytophaga_sp._HMT_324	0.244484	0.453426	0.000355122		s_Capnocytophaga_sp._HMT_324	0.32979	0.624202	-0.000593831		s_Capnocytophaga_sp._HMT_324	0.334072	0.549089	0.000571852
			s_Capnocytophaga_sp._HMT_326	0.344099	0.657917	-0.00078949		s_Capnocytophaga_sp._HMT_326	0.556168	0.474583	0.000807856		s_Capnocytophaga_sp._HMT_326	1.17595	0.800562	0.00211745		s_Capnocytophaga_sp._HMT_326	0.265578	0.762192	-0.000454606
			s_Capnocytophaga_sp._HMT_332	0.278921	0.678913	-0.000639946		s_Capnocytophaga_sp._HMT_332	0.572028	0.416451	0.000830892		s_Capnocytophaga_sp._HMT_332	0.376657	0.541587	-0.000678221		s_Capnocytophaga_sp._HMT_332	0.124354	0.483584	-0.000212865
			s_Capnocytophaga_sp._HMT_335	0	0	0		s_Capnocytophaga_sp._HMT_335	0.194905	0.476391	0.000283107		s_Capnocytophaga_sp._HMT_335	0.189466	0.545391	-0.000341159		s_Capnocytophaga_sp._HMT_335	0.218827	0.440377	-0.000374579
			s_Capnocytophaga_sp._HMT_336	0.278921	0.678913	-0.000639946		s_Capnocytophaga_sp._HMT_336	0.407004	0.544691	0.00059119		s_Capnocytophaga_sp._HMT_336	0.197352	0.851841	0.000355359		s_Capnocytophaga_sp._HMT_336	0.0639281	0.71542	-0.00010943
			s_Capnocytophaga_sp._HMT_338	0	0	0		s_Capnocytophaga_sp._HMT_338	0	0	0		s_Capnocytophaga_sp._HMT_338	0	0	0		s_Capnocytophaga_sp._HMT_338	0.863533	0.983456	0.00147816
			s_Capnocytophaga_sp._HMT_380	0.278921	0.678913	-0.000639946		s_Capnocytophaga_sp._HMT_380	0	0	0		s_Capnocytophaga_sp._HMT_380	0.756179	0.860373	0.0013616		s_Capnocytophaga_sp._HMT_380	0.54851	0.734524	-0.000938919
			s_Capnocytophaga_sp._HMT_412	0.278921	0.680638	-0.000639946		s_Capnocytophaga_sp._HMT_412	0.245776	0.458309	0.000356999		s_Capnocytophaga_sp._HMT_412	0.592758	1.05053	0.00106734		s_Capnocytophaga_sp._HMT_412	0.547545	0.764685	-0.000937266
			s_Capnocytophaga_sp._HMT_863	0	0	0		s_Capnocytophaga_sp._HMT_863	0.219037	0.469729	0.000318159		s_Capnocytophaga_sp._HMT_863	0.269928	1.03734	0.000486042		s_Capnocytophaga_sp._HMT_863	0.0454132	0.748669	-7.77366e-05
			s_Capnocytophaga_sp._HMT_864	0.382371	0.64165	-0.000877299		s_Capnocytophaga_sp._HMT_864	0.368202	0.426104	0.000534827		s_Capnocytophaga_sp._HMT_864	0.349975	0.532802	0.000630178		s_Capnocytophaga_sp._HMT_864	0.292201	0.744932	0.000500178
			s_Capnocytophaga_sp._HMT_878	0	0	0		s_Capnocytophaga_sp._HMT_878	0.620594	0.568448	0.000901437		s_Capnocytophaga_sp._HMT_878	1.09194	1.4846	-0.00196619		s_Capnocytophaga_sp._HMT_878	0.865758	0.881923	-0.00148197
			s_Capnocytophaga_sp._HMT_901	0	0	0		s_Capnocytophaga_sp._HMT_901	0.490497	0.359131	0.000712466		s_Capnocytophaga_sp._HMT_901	0.528268	1.10403	-0.000951218		s_Capnocytophaga_sp._HMT_901	0.483337	1.21918	-0.000827358
			s_Capnocytophaga_sp._HMT_902	0	0	0		s_Capnocytophaga_sp._HMT_902	0.225233	0.45908	0.00032716		s_Capnocytophaga_sp._HMT_902	0.186286	0.324549	-0.000335434		s_Capnocytophaga_sp._HMT_902	0.326616	0.809863	-0.00055909
			s_Capnocytophaga_sp._HMT_903	0	0	0		s_Capnocytophaga_sp._HMT_903	0.259887	0.443003	0.000377496		s_Capnocytophaga_sp._HMT_903	0.288099	0.765263	-0.000518761		s_Capnocytophaga_sp._HMT_903	0.163608	0.547187	-0.000280057
			s_Capnocytophaga_sputigena	0.385918	0.61573	-0.000885436		s_Capnocytophaga_sputigena	2.26279	0.270812	0.00328679		s_Capnocytophaga_sputigena	2.85668	1.23451	-0.00514383		s_Capnocytophaga_sputigena	1.67945	1.10507	-0.00287482
			s_Cardiobacterium_hominis	0.382331	0.622249	-0.000877208		s_Cardiobacterium_hominis	1.70896	0.403222	0.00248233		s_Cardiobacterium_hominis	2.50585	1.12953	-0.00451211		s_Cardiobacterium_hominis	1.02086	1.04756	-0.00174748
			s_Cardiobacterium_valvarum	0.278921	0.678913	-0.000639946		s_Cardiobacterium_valvarum	0.912989	0.440542	0.00132615		s_Cardiobacterium_valvarum	1.49037	1.28845	-0.00268362		s_Cardiobacterium_valvarum	0.124745	0.831035	-0.000213534
			s_Catonella_morbi	0.370695	0.900278	0.000850509		s_Catonella_morbi	0.701303	0.305304	0.00101867		s_Catonella_morbi	2.27795	0.755597	0.00410176		s_Catonella_morbi	2.59772	0.712359	0.00444668
			s_Catonella_sp._HMT_164	0	0	0		s_Catonella_sp._HMT_164	0.409467	0.385869	0.000594766		s_Catonella_sp._HMT_164	0.840061	0.94351	0.00151264		s_Catonella_sp._HMT_164	0.299741	0.932616	-0.000513085
			s_Centipeda_periodontii	0	0	0		s_Centipeda_periodontii	0.194905	0.474387	0.000283107		s_Centipeda_periodontii	0.351832	0.695158	0.00063352		s_Centipeda_periodontii	0.159018	0.45025	-0.000272201
			s_Corynebacterium_durum	0.278921	0.678913	-0.000639946		s_Corynebacterium_durum	1.81652	0.266425	0.00263856		s_Corynebacterium_durum	2.73896	0.939093	-0.00493186		s_Corynebacterium_durum	0.905067	0.558645	-0.00154926
			s_Corynebacterium_kroppenstedtii	0.317163	0.666603	-0.000727689		s_Corynebacterium_kroppenstedtii	0	0	0		s_Corynebacterium_kroppenstedtii	0	0	0		s_Corynebacterium_kroppenstedtii	0	0	0
			s_Corynebacterium_massiliense	0.278921	0.677395	-0.000639946		s_Corynebacterium_massiliense	0	0	0		s_Corynebacterium_massiliense	0	0	0		s_Corynebacterium_massiliense	0	0	0
			s_Corynebacterium_matruchotii	0.435849	0.607637	-0.000999996		s_Corynebacterium_matruchotii	1.29577	0.409095	0.00188216		s_Corynebacterium_matruchotii	0.16715	0.956513	-0.000300977		s_Corynebacterium_matruchotii	0.785073	1.20379	-0.00134386
			s_Corynebacterium_pseudodiphtheriticum	0	0	0		s_Corynebacterium_pseudodiphtheriticum	0.194905	0.476391	0.000283107		s_Corynebacterium_pseudodiphtheriticum	0.393806	0.832485	-0.000709102		s_Corynebacterium_pseudodiphtheriticum	0.376788	0.909818	-0.000644971
			s_Corynebacterium_simulans	0.370695	0.904385	0.000850509		s_Corynebacterium_simulans	0.165984	0.404812	-0.000241098		s_Corynebacterium_simulans	0	0	0		s_Corynebacterium_simulans	0	0	0
			s_Corynebacterium_singulare	0.761318	1.25975	0.00174674		s_Corynebacterium_singulare	0.529325	0.472318	0.000768866		s_Corynebacterium_singulare	1.90328	1.07686	0.00342711		s_Corynebacterium_singulare	0.386281	1.19358	-0.000661221
			s_Corynebacterium_tuberculostearicum	0.537247	0.802545	-0.00123264		s_Corynebacterium_tuberculostearicum	0	0	0		s_Corynebacterium_tuberculostearicum	0	0	0		s_Corynebacterium_tuberculostearicum	0	0	0
			s_Cutibacterium_acnes	0.278921	0.676925	-0.000639946		s_Cutibacterium_acnes	0	0	0		s_Cutibacterium_acnes	0.451216	1.08859	0.000812475		s_Cutibacterium_acnes	0.111392	0.530323	-0.000190677
			s_Delftia_acidovorans	0	0	0		s_Delftia_acidovorans	0	0	0		s_Delftia_acidovorans	0.451216	1.08859	0.000812475		s_Delftia_acidovorans	0.259121	0.473897	-0.000443554
			s_Dialister_invisus	0.278921	0.674869	-0.000639946		s_Dialister_invisus	0	0	0		s_Dialister_invisus	0	0	0		s_Dialister_invisus	0.532627	1.06471	0.00091173
			s_Dialister_pneumosintes	0	0	0		s_Dialister_pneumosintes	0	0	0		s_Dialister_pneumosintes	0	0	0		s_Dialister_pneumosintes	0.454744	1.10034	0.000778414
			s_Dietzia_cinnamea	0.278921	0.674869	-0.000639946		s_Dietzia_cinnamea	0	0	0		s_Dietzia_cinnamea	0	0	0		s_Dietzia_cinnamea	0	0	0
			s_Dolosigranulum_pigrum	0.278921	0.676925	-0.000639946		s_Dolosigranulum_pigrum	0.234355	0.459628	0.000340409		s_Dolosigranulum_pigrum	0.225468	0.551339	-0.000405985		s_Dolosigranulum_pigrum	0.349539	0.705907	-0.000598327
			s_Eikenella_corrodens	0.391644	0.610877	-0.000898574		s_Eikenella_corrodens	0.604682	0.536403	0.000878325		s_Eikenella_corrodens	0.447313	1.19501	-0.000805447		s_Eikenella_corrodens	0.199958	1.00739	0.00034228
			s_Enterobacter_hormaechei	0.127323	0.406135	0.000292127		s_Enterobacter_hormaechei	0.165984	0.405238	-0.000241098		s_Enterobacter_hormaechei	0	0	0		s_Enterobacter_hormaechei	0.543644	1.32044	0.000930589
			s_Escherichia_coli	0.278921	0.677395	-0.000639946		s_Escherichia_coli	0	0	0		s_Escherichia_coli	0.451216	1.08859	0.000812475		s_Escherichia_coli	0.0474373	0.660157	8.12014e-05
			s_Filifactor_alocis	0	0	0		s_Filifactor_alocis	0	0	0		s_Filifactor_alocis	0	0	0		s_Filifactor_alocis	0.595345	1.06312	0.00101909
			s_Fusobacterium_hwasookii	0.370695	0.904385	0.000850509		s_Fusobacterium_hwasookii	1.1366	0.418639	0.00165095		s_Fusobacterium_hwasookii	1.24791	1.40372	-0.00224703		s_Fusobacterium_hwasookii	0.633904	1.29297	-0.00108509
			s_Fusobacterium_naviforme	0	0	0		s_Fusobacterium_naviforme	0	0	0		s_Fusobacterium_naviforme	0.593424	1.43168	0.00106854		s_Fusobacterium_naviforme	0.328647	0.548411	-0.000562565
			s_Fusobacterium_necrophorum	0	0	0		s_Fusobacterium_necrophorum	0	0	0		s_Fusobacterium_necrophorum	0.451216	1.08859	0.000812475		s_Fusobacterium_necrophorum	0.376788	0.910708	-0.000644971
			s_Fusobacterium_nucleatum_subsp._animalis	0.391676	0.947688	-0.000898648		s_Fusobacterium_nucleatum_subsp._animalis	0.194905	0.476391	0.000283107		s_Fusobacterium_nucleatum_subsp._animalis	0.120556	0.38918	-0.000217077		s_Fusobacterium_nucleatum_subsp._animalis	0.851454	0.52797	0.00145749
			s_Fusobacterium_nucleatum_subsp._polymorphum	0.356013	0.57789	-0.000816824		s_Fusobacterium_nucleatum_subsp._polymorphum	1.6052	0.321921	0.00233162		s_Fusobacterium_nucleatum_subsp._polymorphum	0.808191	1.20585	-0.00145526		s_Fusobacterium_nucleatum_subsp._polymorphum	0.719025	1.23057	-0.0012308
			s_Fusobacterium_nucleatum_subsp._vincentii	0	0	0		s_Fusobacterium_nucleatum_subsp._vincentii	0.244585	0.451532	0.000355269		s_Fusobacterium_nucleatum_subsp._vincentii	0.316391	0.869045	0.000569705		s_Fusobacterium_nucleatum_subsp._vincentii	1.02181	0.698172	0.00174909
			s_Fusobacterium_periodonticum	1.24882	0.68382	0.00286524		s_Fusobacterium_periodonticum	1.73546	0.358132	0.00252082		s_Fusobacterium_periodonticum	2.32686	0.631609	0.00418983		s_Fusobacterium_periodonticum	1.55704	0.774149	0.00266528
			s_Fusobacterium_sp._HMT_203	0.278921	0.678913	-0.000639946		s_Fusobacterium_sp._HMT_203	0.409938	0.564215	0.000595451		s_Fusobacterium_sp._HMT_203	0.0067553	0.905457	1.21638e-05		s_Fusobacterium_sp._HMT_203	0.23929	0.566069	0.000409608
			s_Fusobacterium_sp._HMT_204	0	0	0		s_Fusobacterium_sp._HMT_204	0.492017	0.314566	0.000714674		s_Fusobacterium_sp._HMT_204	0.156526	0.678373	0.000281847		s_Fusobacterium_sp._HMT_204	0.264422	0.622633	0.000452628
			s_Fusobacterium_sp._HMT_248	1.03335	0.576609	0.00237088		s_Fusobacterium_sp._HMT_248	0.335453	0.468997	0.000487259		s_Fusobacterium_sp._HMT_248	0.364986	0.721489	0.000657207		s_Fusobacterium_sp._HMT_248	1.21055	0.922774	-0.00207218
			s_Fusobacterium_sp._HMT_370	0.370695	0.904385	0.000850509		s_Fusobacterium_sp._HMT_370	0.209881	0.53571	0.000304861		s_Fusobacterium_sp._HMT_370	0.340999	0.635103	-0.000614015		s_Fusobacterium_sp._HMT_370	0.20867	0.920649	0.000357193
			s_Gardnerella_vaginalis	0.278921	0.67988	-0.000639946		s_Gardnerella_vaginalis	0	0	0		s_Gardnerella_vaginalis	0	0	0		s_Gardnerella_vaginalis	0	0	0
			s_Gemella_haemolysans	2.98057	0.679735	-0.00683851		s_Gemella_haemolysans	0.807065	0.466656	0.00117229		s_Gemella_haemolysans	1.33173	0.785018	-0.00239795		s_Gemella_haemolysans	0.16104	0.582108	-0.000275663
			s_Gemella_morbillorum	0.156294	0.303194	-0.000358595		s_Gemella_morbillorum	0.850154	0.577192	0.00123488		s_Gemella_morbillorum	0.0268475	0.890441	4.83426e-05		s_Gemella_morbillorum	0.0805703	0.674037	-0.000137917
			s_Gemella_sanguinis	0.336781	0.556493	0.000772699		s_Gemella_sanguinis	1.55308	0.343165	0.00225591		s_Gemella_sanguinis	2.16986	0.790848	0.00390713		s_Gemella_sanguinis	1.18549	0.663814	0.00202928
			s_Gracilibacteria_(GN02)_[G-1]_bacterium_HMT_871	0	0	0		s_Gracilibacteria_(GN02)_[G-1]_bacterium_HMT_871	0.390747	0.629784	0.000567575		s_Gracilibacteria_(GN02)_[G-1]_bacterium_HMT_871	0.0787889	0.833917	-0.00014187		s_Gracilibacteria_(GN02)_[G-1]_bacterium_HMT_871	0.16599	0.896171	-0.000284135
			s_Gracilibacteria_(GN02)_[G-1]_bacterium_HMT_872	0.278921	0.678913	-0.000639946		s_Gracilibacteria_(GN02)_[G-1]_bacterium_HMT_872	0.620088	0.384676	0.000900702		s_Gracilibacteria_(GN02)_[G-1]_bacterium_HMT_872	0.701727	1.23858	-0.00126356		s_Gracilibacteria_(GN02)_[G-1]_bacterium_HMT_872	0.546887	1.3184	-0.000936141
			s_Gracilibacteria_(GN02)_[G-2]_bacterium_HMT_873	0	0	0		s_Gracilibacteria_(GN02)_[G-2]_bacterium_HMT_873	0.461598	0.37142	0.00067049		s_Gracilibacteria_(GN02)_[G-2]_bacterium_HMT_873	0.811087	0.979883	-0.00146047		s_Gracilibacteria_(GN02)_[G-2]_bacterium_HMT_873	0.736827	0.488666	-0.00126127
			s_Granulicatella_adiacens	0.199207	0.461309	0.000457054		s_Granulicatella_adiacens	1.66917	0.234833	0.00242454		s_Granulicatella_adiacens	2.58683	0.608943	0.00465795		s_Granulicatella_adiacens	0.928822	0.482875	0.00158992
			s_Granulicatella_elegans	1.84711	1.05867	0.00423795		s_Granulicatella_elegans	1.96946	0.318558	0.00286072		s_Granulicatella_elegans	2.96907	0.682623	-0.00534621		s_Granulicatella_elegans	0.803898	1.13149	-0.00137608
			s_Haemophilus_aegyptius	0.3189	0.662749	-0.000731673		s_Haemophilus_aegyptius	0	0	0		s_Haemophilus_aegyptius	0	0	0		s_Haemophilus_aegyptius	0	0	0
			s_Haemophilus_haemolyticus	0.862042	0.674692	-0.00197784		s_Haemophilus_haemolyticus	1.00808	0.192887	0.00146428		s_Haemophilus_haemolyticus	0.282076	0.964814	0.000507917		s_Haemophilus_haemolyticus	0.00344157	0.583048	5.89116e-06
			s_Haemophilus_influenzae	0.664463	0.971116	-0.00152452		s_Haemophilus_influenzae	0.252117	0.397275	0.00036621		s_Haemophilus_influenzae	0.928063	1.01291	-0.0016711		s_Haemophilus_influenzae	0.314775	0.480291	-0.000538819
			s_Haemophilus_parahaemolyticus	0.816913	0.565372	-0.0018743		s_Haemophilus_parahaemolyticus	1.22333	0.301946	0.00177694		s_Haemophilus_parahaemolyticus	0.396459	1.02217	-0.000713878		s_Haemophilus_parahaemolyticus	0.845863	0.983493	0.00144792
			s_Haemophilus_parainfluenzae	0.584666	0.697708	0.00134144		s_Haemophilus_parainfluenzae	2.14931	0.398476	0.00312196		s_Haemophilus_parainfluenzae	3.22765	0.984909	0.00581181		s_Haemophilus_parainfluenzae	0.133316	0.25335	-0.000228205
			s_Haemophilus_paraphrohaemolyticus	0.585478	0.81901	-0.0013433		s_Haemophilus_paraphrohaemolyticus	0.911837	0.328154	0.00132448		s_Haemophilus_paraphrohaemolyticus	0.303535	0.991614	0.000546556		s_Haemophilus_paraphrohaemolyticus	1.04111	0.849636	-0.00178213
			s_Haemophilus_pittmaniae	0.329432	0.831732	0.000755838		s_Haemophilus_pittmaniae	0.784285	0.534205	0.0011392		s_Haemophilus_pittmaniae	1.57575	1.0111	0.00283735		s_Haemophilus_pittmaniae	0.222654	0.823756	0.00038113
			s_Haemophilus_sp._HMT_036	0.3067	0.920213	0.000703681		s_Haemophilus_sp._HMT_036	1.60293	0.558277	0.00232833		s_Haemophilus_sp._HMT_036	0.886158	1.11087	-0.00159565		s_Haemophilus_sp._HMT_036	1.13642	0.620887	-0.00194529
			s_Haemophilus_sp._HMT_259	0.370695	0.903335	0.000850509		s_Haemophilus_sp._HMT_259	0.163897	0.352101	0.000238067		s_Haemophilus_sp._HMT_259	0.0631296	0.824555	0.000113673		s_Haemophilus_sp._HMT_259	0.376788	0.908048	-0.000644971
			s_Haemophilus_sp._HMT_908	0.591929	0.634179	-0.0013581		s_Haemophilus_sp._HMT_908	1.37379	0.598245	0.00199549		s_Haemophilus_sp._HMT_908	0.804146	1.28433	-0.00144797		s_Haemophilus_sp._HMT_908	0.118175	0.638261	0.000202287
			s_Haemophilus_sputorum	0.547775	0.576215	-0.0012568		s_Haemophilus_sputorum	1.53533	0.42792	0.00223013		s_Haemophilus_sputorum	1.47477	1.22807	-0.00265552		s_Haemophilus_sputorum	0.127194	0.739446	-0.000217725
			s_Jeotgalicoccus_huakuii	0	0	0		s_Jeotgalicoccus_huakuii	0	0	0		s_Jeotgalicoccus_huakuii	0.451216	1.09204	0.000812475		s_Jeotgalicoccus_huakuii	0.376788	0.911681	-0.000644971
			s_Johnsonella_ignava	0	0	0		s_Johnsonella_ignava	0.440135	0.497763	0.000639313		s_Johnsonella_ignava	0.890117	1.23935	-0.00160278		s_Johnsonella_ignava	0.580509	0.910033	0.000993694
			s_Kingella_denitrificans	0	0	0		s_Kingella_denitrificans	1.58876	0.480758	0.00230773		s_Kingella_denitrificans	2.99962	1.07057	-0.00540122		s_Kingella_denitrificans	0.388263	0.61315	-0.000664614
			s_Kingella_kingae	0	0	0		s_Kingella_kingae	0.231629	0.459787	0.000336449		s_Kingella_kingae	0.554923	1.11417	-0.000999213		s_Kingella_kingae	0.376788	0.915029	-0.000644971
			s_Kingella_oralis	0.478674	0.571096	-0.00109825		s_Kingella_oralis	1.20039	0.600968	0.00174362		s_Kingella_oralis	0.707819	1.84681	-0.00127452		s_Kingella_oralis	0.597184	0.899933	-0.00102224
			s_Kingella_sp._HMT_012	0	0	0		s_Kingella_sp._HMT_012	1.02335	0.203008	0.00148646		s_Kingella_sp._HMT_012	2.19406	0.614395	-0.0039507		s_Kingella_sp._HMT_012	0.053918	0.293655	9.22948e-05
			s_Kingella_sp._HMT_459	0	0	0		s_Kingella_sp._HMT_459	0.194905	0.474387	0.000283107		s_Kingella_sp._HMT_459	0.907197	1.26496	0.00163353		s_Kingella_sp._HMT_459	0.74622	1.10193	-0.00127735
			s_Kingella_sp._HMT_932	0	0	0		s_Kingella_sp._HMT_932	0	0	0		s_Kingella_sp._HMT_932	0.580549	1.00879	0.00104536		s_Kingella_sp._HMT_932	0.0699552	0.288433	-0.000119747
			s_Klebsiella_pneumoniae	0.370695	0.898144	0.000850509		s_Klebsiella_pneumoniae	0.165984	0.405238	-0.000241098		s_Klebsiella_pneumoniae	0	0	0		s_Klebsiella_pneumoniae	0	0	0
			s_Kocuria_palustris	0.278921	0.676925	-0.000639946		s_Kocuria_palustris	0	0	0		s_Kocuria_palustris	0.451216	1.08981	0.000812475		s_Kocuria_palustris	0.376788	0.91606	-0.000644971
			s_Kocuria_rhizophila	0	0	0		s_Kocuria_rhizophila	0.194905	0.474387	0.000283107		s_Kocuria_rhizophila	0.0228982	0.949178	-4.12314e-05		s_Kocuria_rhizophila	0.0509359	0.605364	-8.71902e-05
			s_Lachnoanaerobaculum_orale	0.988451	0.771403	0.00226787		s_Lachnoanaerobaculum_orale	0.0343307	0.202708	-4.98667e-05		s_Lachnoanaerobaculum_orale	1.50099	0.725442	0.00270273		s_Lachnoanaerobaculum_orale	0.992196	0.905983	0.0016984
[truncated: 226 more rows]

## Sheet: Table S4
Table S4. Characteristics for 71a children who participated at all 5 samplings occasions.
	2 days	3 months	18 months	3 years	5 years
	n=71	n=71	n=71	n=71	n=71
Boys, %	54.9	54.9	54.9	54.9	54.9
[truncated: 13 more rows]

## Sheet: Table S5
Table S5. Trends of KEGG KO ortholog functions (level 3) in 2-day- to 5-year-old children. Mean (95%CI) z-scores for each function and visit with a statistically significant p-value according to FDR <0.05 are shown. Spearman correlation coefficients with associated p-values were used to evaluate trends in the mean values from 2 days to 5 years of age.
[truncated: 243 more rows]
